# Supplementary material for: Agricultural intensification reduces selection of putative plant growth-promoting rhizobacteria in wheat
Source: ISME J. 2024 Jul 11;18(1):wrae131. doi: 10.1093/ismejo/wrae131 (PMC11292143; doi:10.1093/ismejo/wrae131)
Supplement: Supplementary_Data_wrae131 [file supplementary_data_wrae131.xlsx]

## Sheet: Data S1
Statistical analysis							Two-way ANOVA (type III) - unplanted, rhizosphere, and rhizoplane samples																													Two-way ANOVA (type III) - rhizosphere samples
Alpha diversity
Two-way ANOVA (Type III) on rank-transofrmed data
green columns - unplated, rhizosphere, and rhizoplane samples
blue columns - rhizosphere samples							Observed species							Shannon							Simpson							Faith's Phylogenetic Diversity								Observed species							Shannon
yellow columns - rhizoplane samples							Anova Table (Type III tests)							Anova Table (Type III tests)							Anova Table (Type III tests)							Anova Table (Type III tests)								Anova Table (Type III tests)							Anova Table (Type III tests)
Fertilization = non-fertilized, fertilized
Soil = unplanted, rhizosphere, rhizoplane							Response: rank(observed.x)							Response: rank(diversity_shannon)							Response: rank(evenness_simpson)							Response: rank(Phylogenetic_Diversity)								Response: rank(observed.x)							Response: rank(diversity_shannon)
Ploidy = diploid (T. monococcum, T. urartu, A. speltoides, A. tauschii), tetraploid (T. carthlicum, T. dicoccoides, T. polonicum, T. turanicum), hexaploid (T. macha, T. spelta, Avalon, Cadenza, Chidham, Crusoe, Gallant, Hereward, Malacca, Red Llammas, Victor)								Sum Sq	Df	F value	Pr(>F)				Sum Sq	Df	F value	Pr(>F)				Sum Sq	Df	F value	Pr(>F)				Sum Sq	Df	F value	Pr(>F)					Sum Sq	Df	F value	Pr(>F)				Sum Sq	Df	F value	Pr(>F)
							(Intercept)	937119	1	289.252	< 2.2e-16	***		(Intercept)	995010	1	454.481	< 2.2e-16	***		(Intercept)	1055197	1	669.309	< 2.2e-16	***		(Intercept)	901229	1	359.11	< 2.2e-16	***			(Intercept)	399430	1	382.103	< 2.2e-16	***		(Intercept)	411172	1	568.578	< 2.2e-16	***
							Soil	6287	2	0.9703	0.380491			Soil	72007	2	16.4449	2.06e-07	***		Soil	375250	2	119.01	< 2.2e-16	***		Soil	56169	2	11.1908	2.274e-05	***			Fertilization	30997	1	29.6528	2.755e-07	***		Fertilization	56401	1	77.9926	9.696e-15	***
							Fertilization	69538	1	21.4636	5.964e-06	***		Fertilization	84239	1	38.4771	2.461e-09	***		Fertilization	37339	1	23.6839	2.077e-06	***		Fertilization	80922	1	32.2448	3.977e-08	***			Ploidy	77	2	0.0369	0.9638			Ploidy	1035	2	0.7153	0.4911
							Soil:Fertilization	47920	2	7.3955	0.000767	***		Soil:Fertilization	41902	2	9.5696	0.0001009	***		Soil:Fertilization	27408	2	8.6925	0.0002278	***		Soil:Fertilization	23870	2	4.7557	0.009445	**			Fertilization:Ploidy	2234	2	1.0685	0.3468			Fertilization:Ploidy	2308	2	1.5959	0.207
							Residuals	764593	236					Residuals	516683	236					Residuals	372065	236					Residuals	592270	236						Residuals	126487	121					Residuals	87502	121
							---							---							---							---								---							---
							Signif. codes: 0 ‘***’ 0.001 ‘**’ 0.01 ‘*’ 0.05 ‘.’ 0.1 ‘ ’ 1							Signif. codes: 0 ‘***’ 0.001 ‘**’ 0.01 ‘*’ 0.05 ‘.’ 0.1 ‘ ’ 1							Signif. codes: 0 ‘***’ 0.001 ‘**’ 0.01 ‘*’ 0.05 ‘.’ 0.1 ‘ ’ 1							Signif. codes: 0 ‘***’ 0.001 ‘**’ 0.01 ‘*’ 0.05 ‘.’ 0.1 ‘ ’ 1								Signif. codes: 0 ‘***’ 0.001 ‘**’ 0.01 ‘*’ 0.05 ‘.’ 0.1 ‘ ’ 1							Signif. codes: 0 ‘***’ 0.001 ‘**’ 0.01 ‘*’ 0.05 ‘.’ 0.1 ‘ ’ 1
							Pairwise comparisons with Tukey correction							Pairwise comparisons with Tukey correction							Pairwise comparisons with Tukey correction							Pairwise comparisons with Tukey correction								Pairwise comparisons with Tukey correction							Pairwise comparisons with Tukey correction
							Fertilization by Soil							Fertilization by Soil							Fertilization by Soil							Fertilization by Soil								Fertilization by Ploidy							Fertilization by Ploidy
							$emmeans							$emmeans							$emmeans							$emmeans								$emmeans							$emmeans
							Soil = Unplanted:							Soil = Unplanted:							Soil = Unplanted:							Soil = Unplanted:								Ploidy = Diploid:							Ploidy = Diploid:
							Fertilization	emmean	SE	df	lower.CL	upper.CL		Fertilization	emmean	SE	df	lower.CL	upper.CL		Fertilization	emmean	SE	df	lower.CL	upper.CL		Fertilization	emmean	SE	df	lower.CL	upper.CL			Fertilization	emmean	SE	df	lower.CL	upper.CL		Fertilization	emmean	SE	df	lower.CL	upper.CL
							Non-fertilized	175	32.86	236	110.3	239.7		Non-fertilized	183	27.01	236	129.8	236.2		Non-fertilized	177	22.92	236	131.8	222.2		Non-fertilized	164.3	28.92	236	107.4	221.3			Non-fertilized	87.1	8.64	121	70	104.3		Non-fertilized	92.2	7.19	121	78	106.4
							Fertilized	123.2	28.46	236	67.2	179.3		Fertilized	147	23.4	236	100.9	193.1		Fertilized	187	19.85	236	147.9	226.1		Fertilized	124	25.05	236	74.7	173.3			Fertilized	39.5	9.75	121	20.2	58.8		Fertilized	34.9	8.11	121	18.9	51
							Soil = Rhizosphere:							Soil = Rhizosphere:							Soil = Rhizosphere:							Soil = Rhizosphere:								Ploidy = Tetraploid:							Ploidy = Tetraploid:
							Fertilization	emmean	SE	df	lower.CL	upper.CL		Fertilization	emmean	SE	df	lower.CL	upper.CL		Fertilization	emmean	SE	df	lower.CL	upper.CL		Fertilization	emmean	SE	df	lower.CL	upper.CL			Fertilization	emmean	SE	df	lower.CL	upper.CL		Fertilization	emmean	SE	df	lower.CL	upper.CL
							Non-fertilized	145	7.11	236	131	159		Non-fertilized	171.9	5.85	236	160.4	183.4		Non-fertilized	203.9	4.96	236	194.1	213.7		Non-fertilized	172.8	6.26	236	160.5	185.1			Non-fertilized	76.1	8.97	121	58.3	93.8		Non-fertilized	86	7.46	121	71.2	100.8
							Fertilized	92.7	7.17	236	78.6	106.9		Fertilized	97.5	5.9	236	85.8	109.1		Fertilized	106.2	5	236	96.3	116		Fertilized	96.3	6.31	236	83.8	108.7			Fertilized	54.5	8.97	121	36.7	72.2		Fertilized	52.5	7.46	121	37.7	67.2
							Soil = Rhizoplane:							Soil = Rhizoplane:							Soil = Rhizoplane:							Soil = Rhizoplane:								Ploidy = Hexaploid:							Ploidy = Hexaploid:
							Fertilization	emmean	SE	df	lower.CL	upper.CL		Fertilization	emmean	SE	df	lower.CL	upper.CL		Fertilization	emmean	SE	df	lower.CL	upper.CL		Fertilization	emmean	SE	df	lower.CL	upper.CL			Fertilization	emmean	SE	df	lower.CL	upper.CL		Fertilization	emmean	SE	df	lower.CL	upper.CL
							Non-fertilized	177.2	7.75	236	162	192.5		Non-fertilized	164.9	6.37	236	152.4	177.5		Non-fertilized	111.8	5.4	236	101.2	122.5		Non-fertilized	160.9	6.82	236	147.5	174.4			Non-fertilized	82.2	5.32	121	71.6	92.7		Non-fertilized	88.6	4.42	121	79.9	97.4
							Fertilized	68.4	7.75	236	53.1	83.6		Fertilized	41.1	6.37	236	28.5	53.6		Fertilized	43.5	5.4	236	32.9	54.2		Fertilized	48.1	6.82	236	34.7	61.6			Fertilized	44.5	5.18	121	34.3	54.8		Fertilized	35.2	4.31	121	26.7	43.8
							Results are given on the rank (not the response) scale.							Results are given on the rank (not the response) scale.							Results are given on the rank (not the response) scale.							Results are given on the rank (not the response) scale.								Results are given on the rank (not the response) scale.							Results are given on the rank (not the response) scale.
							Confidence level used: 0.95							Confidence level used: 0.95							Confidence level used: 0.95							Confidence level used: 0.95								Confidence level used: 0.95							Confidence level used: 0.95
							$contrasts							$contrasts							$contrasts							$contrasts								$contrasts							$contrasts
							Soil = Unplanted:							Soil = Unplanted:							Soil = Unplanted:							Soil = Unplanted:								Ploidy = Diploid:							Ploidy = Diploid:
							contrast	estimate	SE	df	t.ratio	p.value		contrast	estimate	SE	df	t.ratio	p.value		contrast	estimate	SE	df	t.ratio	p.value		contrast	estimate	SE	df	t.ratio	p.value			contrast	estimate	SE	df	t.ratio	p.value		contrast	estimate	SE	df	t.ratio	p.value
							(Non-fertilized) - Fertilized	51.8	43.5	236	1.19	0.2351		(Non-fertilized) - Fertilized	36	35.7	236	1.007	0.3148		(Non-fertilized) - Fertilized	-10	30.33	236	-0.33	0.7419		(Non-fertilized) - Fertilized	40.3	38.26	236	1.054	0.2929			(Non-fertilized) - Fertilized	47.7	13.03	121	3.661	0.0004		(Non-fertilized) - Fertilized	57.3	10.83	121	5.289	<.0001
							Soil = Rhizosphere:							Soil = Rhizosphere:							Soil = Rhizosphere:							Soil = Rhizosphere:								Ploidy = Tetraploid:							Ploidy = Tetraploid:
							contrast	estimate	SE	df	t.ratio	p.value		contrast	estimate	SE	df	t.ratio	p.value		contrast	estimate	SE	df	t.ratio	p.value		contrast	estimate	SE	df	t.ratio	p.value			contrast	estimate	SE	df	t.ratio	p.value		contrast	estimate	SE	df	t.ratio	p.value
							(Non-fertilized) - Fertilized	52.3	10.1	236	5.175	<.0001		(Non-fertilized) - Fertilized	74.4	8.3	236	8.965	<.0001		(Non-fertilized) - Fertilized	97.7	7.05	236	13.867	<.0001		(Non-fertilized) - Fertilized	76.5	8.89	236	8.607	<.0001			(Non-fertilized) - Fertilized	21.6	12.68	121	1.704	0.0909		(Non-fertilized) - Fertilized	33.5	10.55	121	3.18	0.0019
							Soil = Rhizoplane:							Soil = Rhizoplane:							Soil = Rhizoplane:							Soil = Rhizoplane:								Ploidy = Hexaploid:							Ploidy = Hexaploid:
							contrast	estimate	SE	df	t.ratio	p.value		contrast	estimate	SE	df	t.ratio	p.value		contrast	estimate	SE	df	t.ratio	p.value		contrast	estimate	SE	df	t.ratio	p.value			contrast	estimate	SE	df	t.ratio	p.value		contrast	estimate	SE	df	t.ratio	p.value
							(Non-fertilized) - Fertilized	108.9	11	236	9.94	<.0001		(Non-fertilized) - Fertilized	123.9	9	236	13.758	<.0001		(Non-fertilized) - Fertilized	68.3	7.64	236	8.938	<.0001		(Non-fertilized) - Fertilized	112.8	9.64	236	11.702	<.0001			(Non-fertilized) - Fertilized	37.6	7.42	121	5.071	<.0001		(Non-fertilized) - Fertilized	53.4	6.17	121	8.651	<.0001
							Note: contrasts are still on the rank scale							Note: contrasts are still on the rank scale							Note: contrasts are still on the rank scale							Note: contrasts are still on the rank scale								Note: contrasts are still on the rank scale							Note: contrasts are still on the rank scale
							Soil by Fertilization							Soil by Fertilization							Soil by Fertilization							Soil by Fertilization
							$emmeans							$emmeans							$emmeans							$emmeans
							Fertilization = Non-fertilized:							Fertilization = Non-fertilized:							Fertilization = Non-fertilized:							Fertilization = Non-fertilized:
							Soil	emmean	SE	df	lower.CL	upper.CL		Soil	emmean	SE	df	lower.CL	upper.CL		Soil	emmean	SE	df	lower.CL	upper.CL		Soil	emmean	SE	df	lower.CL	upper.CL
							Unplanted	175	32.86	236	110.3	239.7		Unplanted	183	27.01	236	129.8	236.2		Unplanted	177	22.92	236	131.8	222.2		Unplanted	164.3	28.92	236	107.4	221.3
							Rhizosphere	145	7.11	236	131	159		Rhizosphere	171.9	5.85	236	160.4	183.4		Rhizosphere	203.9	4.96	236	194.1	213.7		Rhizosphere	172.8	6.26	236	160.5	185.1
							Rhizoplane	177.2	7.75	236	162	192.5		Rhizoplane	164.9	6.37	236	152.4	177.5		Rhizoplane	111.8	5.4	236	101.2	122.5		Rhizoplane	160.9	6.82	236	147.5	174.4
							Fertilization = Fertilized:							Fertilization = Fertilized:							Fertilization = Fertilized:							Fertilization = Fertilized:
							Soil	emmean	SE	df	lower.CL	upper.CL		Soil	emmean	SE	df	lower.CL	upper.CL		Soil	emmean	SE	df	lower.CL	upper.CL		Soil	emmean	SE	df	lower.CL	upper.CL
							Unplanted	123.2	28.46	236	67.2	179.3		Unplanted	147	23.4	236	100.9	193.1		Unplanted	187	19.85	236	147.9	226.1		Unplanted	124	25.05	236	74.7	173.3
							Rhizosphere	92.7	7.17	236	78.6	106.9		Rhizosphere	97.5	5.9	236	85.8	109.1		Rhizosphere	106.2	5	236	96.3	116		Rhizosphere	96.3	6.31	236	83.8	108.7
							Rhizoplane	68.4	7.75	236	53.1	83.6		Rhizoplane	41.1	6.37	236	28.5	53.6		Rhizoplane	43.5	5.4	236	32.9	54.2		Rhizoplane	48.1	6.82	236	34.7	61.6
							Results are given on the rank (not the response) scale.							Results are given on the rank (not the response) scale.							Results are given on the rank (not the response) scale.							Results are given on the rank (not the response) scale.
							Confidence level used: 0.95							Confidence level used: 0.95							Confidence level used: 0.95							Confidence level used: 0.95
							$contrasts							$contrasts							$contrasts							$contrasts
							Fertilization = Non-fertilized:							Fertilization = Non-fertilized:							Fertilization = Non-fertilized:							Fertilization = Non-fertilized:
							contrast	estimate	SE	df	t.ratio	p.value		contrast	estimate	SE	df	t.ratio	p.value		contrast	estimate	SE	df	t.ratio	p.value		contrast	estimate	SE	df	t.ratio	p.value
							Unplanted - Rhizosphere	29.98	33.6	236	0.892	0.646		Unplanted - Rhizosphere	11.09	27.64	236	0.401	0.9151		Unplanted - Rhizosphere	-26.9	23.46	236	-1.146	0.4869		Unplanted - Rhizosphere	-8.46	29.59	236	-0.286	0.9559
							Unplanted - Rhizoplane	-2.23	33.8	236	-0.066	0.9976		Unplanted - Rhizoplane	18.06	27.75	236	0.651	0.7922		Unplanted - Rhizoplane	65.2	23.55	236	2.768	0.0167		Unplanted - Rhizoplane	3.39	29.72	236	0.114	0.9929
							Rhizosphere - Rhizoplane	-32.22	10.5	236	-3.063	0.0069		Rhizosphere - Rhizoplane	6.96	8.65	236	0.805	0.7002		Rhizosphere - Rhizoplane	92.1	7.34	236	12.548	<.0001		Rhizosphere - Rhizoplane	11.85	9.26	236	1.28	0.4076
							Fertilization = Fertilized:							Fertilization = Fertilized:							Fertilization = Fertilized:							Fertilization = Fertilized:
							contrast	estimate	SE	df	t.ratio	p.value		contrast	estimate	SE	df	t.ratio	p.value		contrast	estimate	SE	df	t.ratio	p.value		contrast	estimate	SE	df	t.ratio	p.value
							Unplanted - Rhizosphere	30.51	29.3	236	1.04	0.5526		Unplanted - Rhizosphere	49.54	24.13	236	2.053	0.102		Unplanted - Rhizosphere	80.8	20.47	236	3.949	0.0003		Unplanted - Rhizosphere	27.73	25.83	236	1.074	0.5314
							Unplanted - Rhizoplane	54.9	29.5	236	1.861	0.1523		Unplanted - Rhizoplane	105.94	24.25	236	4.37	0.0001		Unplanted - Rhizoplane	143.5	20.58	236	6.974	<.0001		Unplanted - Rhizoplane	75.87	25.96	236	2.923	0.0106
							Rhizosphere - Rhizoplane	24.39	10.6	236	2.31	0.0563		Rhizosphere - Rhizoplane	56.4	8.68	236	6.5	<.0001		Rhizosphere - Rhizoplane	62.6	7.36	236	8.507	<.0001		Rhizosphere - Rhizoplane	48.14	9.29	236	5.182	<.0001
							Note: contrasts are still on the rank scale							Note: contrasts are still on the rank scale							Note: contrasts are still on the rank scale							Note: contrasts are still on the rank scale
							P value adjustment: tukey method for comparing a family of 3 estimates							P value adjustment: tukey method for comparing a family of 3 estimates							P value adjustment: tukey method for comparing a family of 3 estimates							P value adjustment: tukey method for comparing a family of 3 estimates
[truncated: 36 more columns]

## Sheet: Data S2
							PERMANOVA with multifactorial design (not nested) using typeI as sum of squares (sequential)
Bacterial Community
yellow columns - PERMANOVA of Type I, multifactorial not-nested design							PERMANOVA - unplanted, rhizosphere, and rhizoplane samples											PERMANOVA - rhizosphere samples											PERMANOVA - rhizoplane samples											PERMANOVA - non-fertilized rhizosphere samples
grey columns - PERMANOVA of Type I, multifactorial NESTED design							Permutation test for adonis under reduced model											Permutation test for adonis under reduced model											Permutation test for adonis under reduced model											Permutation test for adonis under reduced model
							Terms added sequentially (first to last)											Terms added sequentially (first to last)											Terms added sequentially (first to last)											Terms added sequentially (first to last)
							Blocks: with(metadata, Block)											Blocks: with(metadata, Block)											Blocks: with(metadata, Block)											Blocks: with(metadata, Block)
Fertilization = non-fertilized, fertilized							Permutation: free											Permutation: free											Permutation: free											Permutation: free
Soil = unplanted, rhizosphere, rhizoplane							Number of permutations: 9999											Number of permutations: 9999											Number of permutations: 9999											Number of permutations: 9999
Ancestral class = wild ancestor (A. speltoides, A. tauschii, T. dicoccoides, T. urartu), traditional cultivar (T. carthlicum, T. macha, T. monococcum, T. polonicum, T. spelta, T. turanicum), commercial crosses (Avalon, Cadenza, Chidham, Crusoe, Gallant, Hereward, Malacca, Red Llammas, Victor)
							adonis2(formula = relative_data_bray ~ Fertilization * Soil * Ancestral_class * Ploidy * Genome * Plant_species, data = metadata, permutations = perm)											adonis2(formula = relative_data_bray ~ Fertilization * Ploidy * Ancestral_class * Genome * Plant_species, data = metadata, permutations = perm)											adonis2(formula = relative_data_bray ~ Fertilization * Ploidy * Ancestral_class * Genome * Plant_species, data = metadata, permutations = perm)											adonis2(formula = relative_data_bray ~ Ancestral_class * Ploidy * Genome * Plant_species, data = metadata, permutations = perm)
								Df	SumOfSqs	R2	F	Pr(>F)							Df	SumOfSqs	R2	F	Pr(>F)							Df	SumOfSqs	R2	F	Pr(>F)							Df	SumOfSqs	R2	F	Pr(>F)
							Fertilization	1	12.099	0.17079	64.3384	0.0001	***					Fertilization	1	6.209	0.19295	32.3574	0.0001	***					Fertilization	1	7.1903	0.24106	38.0322	0.0001	***					Ploidy	2	0.6217	0.05152	1.7171	0.0003	***
							Soil	2	8.299	0.11715	22.0659	0.0001	***					Ploidy	2	0.953	0.02962	2.484	0.0006	***					Ploidy	2	0.8887	0.0298	2.3505	0.0062	**					Ancestral_class	2	0.571	0.04731	1.577	0.0012	**
							Ploidy	2	1.367	0.0193	3.6344	0.0001	***					Ancestral_class	2	0.91	0.02828	2.3715	0.0006	***					Ancestral_class	2	0.7543	0.02529	1.9948	0.0172	*					Genome	2	0.4035	0.03344	1.1144	0.2389
							Ancestral_class	2	1.246	0.01758	3.3118	0.0001	***					Genome	2	0.445	0.01382	1.1591	0.2421						Genome	2	0.5052	0.01694	1.336	0.1105						Plant_species	4	0.8767	0.07265	1.2106	0.0432	*
Ploidy = diploid (T. monococcum, T. urartu, A. speltoides, A. tauschii), tetraploid (T. carthlicum, T. dicoccoides, T. polonicum, T. turanicum), hexaploid (T. macha, T. spelta, Avalon, Cadenza, Chidham, Crusoe, Gallant, Hereward, Malacca, Red Llammas, Victor)							Genome	2	0.654	0.00923	1.7381	0.0188	*					Plant_species	4	1.016	0.03156	1.323	0.0625	.					Plant_species	4	1.3827	0.04636	1.8284	0.0046	**					Residual	53	9.5956	0.79509
							Plant_species	4	1.561	0.02204	2.0755	0.0001	***					Fertilization:Ploidy	2	0.698	0.02168	1.8183	0.0125	*					Fertilization:Ploidy	2	0.5711	0.01915	1.5104	0.0739	.					Total	63	12.0686	1
							Fertilization:Soil	2	1.393	0.01966	3.7032	0.0001	***					Fertilization:Ancestral_class	2	0.506	0.01573	1.319	0.1138						Fertilization:Ancestral_class	2	0.4724	0.01584	1.2492	0.1714						---
							Fertilization:Ploidy	2	0.877	0.01237	2.3309	0.002	**					Fertilization:Genome	2	0.379	0.01179	0.9886	0.4681						Fertilization:Genome	2	0.4462	0.01496	1.1799	0.1942						Signif. codes: 0 ‘***’ 0.001 ‘**’ 0.01 ‘*’ 0.05 ‘.’ 0.1 ‘ ’ 1
							Soil:Ploidy	2	0.472	0.00666	1.2545	0.1521						Fertilization:Plant_species	4	0.916	0.02845	1.1928	0.1517						Fertilization:Plant_species	4	0.9796	0.03284	1.2954	0.0989	.
							Fertilization:Ancestral_class	2	0.673	0.0095	1.7892	0.0152	*					Residual	105	20.15	0.62611								Residual	88	16.6372	0.55778
Genome = AA (T. monococcum, T. urartu), AABB (T. carthlicum, T. dicoccoides, T. polonicum, T. turanicum), AABBDD (T. macha, T. spelta, Avalon, Cadenza, Chidham, Crusoe, Gallant, Hereward, Malacca, Red Llammas, Victor), BB (A. speltoides), DD (A. tauschii)							Soil:Ancestral_class	2	0.409	0.00577	1.0877	0.3007						Total	126	32.182	1								Total	109	29.8277	1
							Fertilization:Genome	2	0.483	0.00681	1.2831	0.1329						---											---
							Soil:Genome	2	0.299	0.00422	0.7942	0.768						Signif. codes: 0 ‘***’ 0.001 ‘**’ 0.01 ‘*’ 0.05 ‘.’ 0.1 ‘ ’ 1											Signif. codes: 0 ‘***’ 0.001 ‘**’ 0.01 ‘*’ 0.05 ‘.’ 0.1 ‘ ’ 1
							Fertilization:Plant_species	4	1.198	0.01691	1.593	0.0088	**
							Soil:Plant_species	4	0.816	0.01151	1.0843	0.2825
							Fertilization:Soil:Ploidy	2	0.406	0.00573	1.0795	0.307
Plant species = A. speltoides, A. tauschii, T. dicoccoides, T. urartu, T. carthlicum, T. monococcum, T. polonicum, T. spelta, T. macha, T. turanicum, T. aestivum (Avalon, Cadenza, Chidham, Crusoe, Gallant, Hereward, Malacca, Red Llammas, Victor)							Fertilization:Soil:Ancestral_class	2	0.308	0.00434	0.8183	0.7258
							Fertilization:Soil:Genome	2	0.35	0.00494	0.9297	0.5214
							Fertilization:Soil:Plant_species	4	0.701	0.0099	0.9319	0.5968
							Residual	198	37.234	0.52559
							Total	243	70.841	1
							---
							Signif. codes: 0 ‘***’ 0.001 ‘**’ 0.01 ‘*’ 0.05 ‘.’ 0.1 ‘ ’ 1

## Sheet: Data S3
	Data used for Figure 1C. Culture-independent 16S rRNA gene ASVs that were tested by DeSeq2 to determine ASVs enriched in non-fertilized vs fertilized wheats from unplanted, rhizosphere, and rhizoplane soil samples.
	Soil	ASV	Abundance	baseMean	log2FoldChange	lfcSE	stat	pvalue	padj	ASVs	Kingdom	Phylum	Class	Order	Family	Genus	Species
	Rhizoplane	Fertilized	4.65424	1191.56	10.0669	0.524459	19.1947	4.09565e-82	5.39807e-79	8d75ef69afd1ef924fce01320df67008	Bacteria	Proteobacteria	Gammaproteobacteria	Xanthomonadales	Rhodanobacteraceae	Rhodanobacter
	Rhizoplane	Fertilized	3.84356	984.012	8.07345	0.464753	17.3715	1.35692e-67	8.94213e-65	d23fed14f025cdd670147d76cd1637e1	Bacteria	Proteobacteria	Gammaproteobacteria	Burkholderiales	Burkholderiaceae	Burkholderia_Caballeronia_Paraburkholderia
	Rhizoplane	Fertilized	6.83672	1750.31	7.93009	0.47392	16.733	7.53682e-63	3.31118e-60	53e57c62a122683c12fd7e145485d79b	Bacteria	Proteobacteria	Gammaproteobacteria	Xanthomonadales	Rhodanobacteraceae	Rhodanobacter
	Rhizoplane	Fertilized	0.399574	102.297	5.7565	0.354548	16.2362	2.79924e-59	9.2235e-57	6685f68028e98cdee3e6d74f650d3458	Bacteria	Acidobacteriota	Acidobacteriae	Acidobacteriales
	Rhizoplane	Fertilized	0.248407	63.596	6.4253	0.405911	15.8293	1.95248e-56	5.14675e-54	04f28310a861696cc1d6cec5253b1c65	Bacteria	Proteobacteria	Gammaproteobacteria	Xanthomonadales	Rhodanobacteraceae	Dyella
	Rhizoplane	Fertilized	0.299261	76.6154	6.25665	0.407431	15.3564	3.21112e-53	7.05377e-51	fd29d026fa61e4d10aa31cb106745165	Bacteria	Proteobacteria	Gammaproteobacteria	Burkholderiales	Burkholderiaceae	Cupriavidus	Cupriavidus_pinatubonensis_JMP134
	Rhizoplane	Fertilized	1.25138	320.373	7.84453	0.526756	14.8922	3.70609e-50	6.10579e-48	3a5266f69e17722459551420bb60d78f	Bacteria	Proteobacteria	Gammaproteobacteria	Burkholderiales	Oxalobacteraceae
	Rhizoplane	Fertilized	0.177809	45.5219	5.34962	0.365433	14.6391	1.58081e-48	2.315e-46	ce414394d2d44dc3828b938f70ee890c	Bacteria	Firmicutes	Bacilli	Alicyclobacillales	Alicyclobacillaceae	Alicyclobacillus
	Rhizoplane	Fertilized	0.340429	87.1551	6.19627	0.429659	14.4214	3.79784e-47	5.00555e-45	ef25bf400fb58d6c5f4ade4255725d44	Bacteria	Patescibacteria	Saccharimonadia	Saccharimonadales	uncultured_bacterium
	Rhizoplane	Fertilized	0.193856	49.6302	5.78317	0.433459	13.3419	1.32041e-40	1.45024e-38	8c49f1a65953dd3e19f9eb628e8d87ea	Bacteria	Bacteroidota	Bacteroidia	Sphingobacteriales	Sphingobacteriaceae	Pedobacter
	Rhizoplane	Fertilized	0.1196	30.6194	5.55863	0.418095	13.2951	2.4706e-40	2.5048e-38	8311629be86ba5bb469c9a3e33941039	Bacteria	Proteobacteria	Gammaproteobacteria	Burkholderiales	Burkholderiaceae	Cupriavidus
	Rhizoplane	Fertilized	0.486542	124.562	6.30228	0.474733	13.2754	3.2149e-40	3.0266e-38	2a1d85ab820762d293911019c35ee52b	Bacteria	Bacteroidota	Bacteroidia	Sphingobacteriales	Sphingobacteriaceae	Pedobacter
	Rhizoplane	Fertilized	1.52783	391.147	7.37048	0.559262	13.1789	1.16012e-39	1.01936e-37	72373b7b5178fdf8cbaa2e90ba006a7b	Bacteria	Patescibacteria	Saccharimonadia	Saccharimonadales
	Rhizoplane	Fertilized	0.689841	176.61	6.56412	0.498857	13.1583	1.52451e-39	1.25582e-37	a6513fd52b2ebb8e9270740d09f1f0d1	Bacteria	Proteobacteria	Gammaproteobacteria	Xanthomonadales	Rhodanobacteraceae	Rhodanobacter
	Rhizoplane	Fertilized	0.122159	31.2747	5.58937	0.426098	13.1176	2.61217e-39	2.0252e-37	c0ac6f67fe08fe57b316054595aea68e	Bacteria	Patescibacteria	Saccharimonadia	Saccharimonadales	uncultured_bacterium
	Rhizoplane	Fertilized	0.862683	220.86	7.30641	0.573018	12.7508	3.08753e-37	2.14177e-35	0ceaa41ccf7d3293c753347ee6aeb962	Bacteria	Proteobacteria	Gammaproteobacteria	Xanthomonadales	Rhodanobacteraceae	Rhodanobacter
	Rhizoplane	Fertilized	0.128429	32.8799	5.68941	0.44687	12.7317	3.94209e-37	2.59784e-35	e6b48212b861a39788ccedea96543579	Bacteria	Proteobacteria	Alphaproteobacteria	Sphingomonadales	Sphingomonadaceae	Sphingomonas
	Rhizoplane	Fertilized	0.218977	56.0617	5.71059	0.453932	12.5803	2.71128e-36	1.70165e-34	f6b6a844f310fa23756a2f1631275311	Bacteria	Patescibacteria	Saccharimonadia	Saccharimonadales
	Rhizoplane	Fertilized	0.845427	216.442	5.18664	0.412796	12.5647	3.30291e-36	1.97874e-34	2b3250e473a4a4e406cfa6f0ad592de2	Bacteria	Patescibacteria	Saccharimonadia	Saccharimonadales	Saccharimonadaceae
	Rhizoplane	Fertilized	0.155737	39.8711	5.11848	0.413679	12.3731	3.6561e-35	2.0951e-33	7fc0ba7f9381e85f5c887b63831d9a17	Bacteria	Proteobacteria	Gammaproteobacteria	Xanthomonadales	Rhodanobacteraceae	Dyella
	Rhizoplane	Fertilized	0.182239	46.6562	4.57682	0.372613	12.283	1.11742e-34	6.13648e-33	15bfa8747d9a65362b299057a24a269d	Bacteria	Firmicutes	Bacilli	Paenibacillales	Paenibacillaceae	Paenibacillus
	Rhizoplane	Fertilized	0.0941101	24.0936	4.72978	0.387498	12.206	2.88904e-34	1.5231e-32	2a1e9119f0469bc02a8ca2130110b0bd	Bacteria	Proteobacteria	Alphaproteobacteria	Rhizobiales	Devosiaceae	Devosia	uncultured_bacterium
	Rhizoplane	Fertilized	0.493218	126.272	6.37779	0.529039	12.0554	1.81599e-33	9.20565e-32	dd612ffc3ddc64de44bde1f7d5d34690	Bacteria	Patescibacteria	Saccharimonadia	Saccharimonadales	uncultured_bacterium
	Rhizoplane	Fertilized	0.0752438	19.2636	4.87454	0.408313	11.9383	7.47779e-33	3.5199e-31	2416986aaa4a7c0f53e4d2d4ff791170	Bacteria	Acidobacteriota	Acidobacteriae	Acidobacteriales	Acidobacteriaceae__Subgroup_1	Acidipila
	Rhizoplane	Fertilized	0.0579521	14.8367	4.49118	0.38344	11.7129	1.09534e-31	4.81218e-30	5b1a7086be93ceea7f419a79f4d4ce1c	Bacteria	Acidobacteriota	Acidobacteriae	Bryobacterales	Bryobacteraceae
	Rhizoplane	Fertilized	0.184483	47.2306	4.895	0.420331	11.6456	2.41664e-31	1.02746e-29	9bbc2e07104d6be02d910f07112ea5be	Bacteria	Actinobacteriota	Actinobacteria	Micrococcales	Microbacteriaceae
	Rhizoplane	Fertilized	0.0768791	19.6822	4.9031	0.42122	11.6402	2.57315e-31	1.05982e-29	dbdd5c6e90323f1cf2888a95beb1c408	Bacteria	Proteobacteria	Gammaproteobacteria	Burkholderiales	Burkholderiaceae	Cupriavidus
	Rhizoplane	Fertilized	0.161469	41.3386	4.84896	0.429814	11.2815	1.61893e-29	6.27572e-28	ca50dcd09eedd548f4f7c869bb42be85	Bacteria	Bacteroidota	Bacteroidia	Chitinophagales	Chitinophagaceae	uncultured	uncultured_bacterium
	Rhizoplane	Fertilized	0.103921	26.6055	5.33873	0.477392	11.1831	4.93294e-29	1.80601e-27	10331ca8cb511ae8333b66d1ace94ccb	Bacteria	Proteobacteria	Gammaproteobacteria	Xanthomonadales	Rhodanobacteraceae	Rhodanobacter
	Rhizoplane	Fertilized	0.219712	56.2497	4.67635	0.425072	11.0013	3.7668e-28	1.21089e-26	801ce6b3ab1174ee21026785954d5b85	Bacteria	Proteobacteria	Gammaproteobacteria	Xanthomonadales	Rhodanobacteraceae	Dyella
	Rhizoplane	Fertilized	0.077218	19.769	4.42991	0.40494	10.9397	7.4469e-28	2.28256e-26	977f07007c574bf414d51fa19a655023	Bacteria	Firmicutes	Bacilli	Paenibacillales	Paenibacillaceae	Paenibacillus
	Rhizoplane	Fertilized	0.0598527	15.3232	4.52937	0.41579	10.8934	1.23937e-27	3.55106e-26	f656006d174de4d25cd13bf49a505988	Bacteria	Bacteroidota	Bacteroidia	Chitinophagales	Chitinophagaceae	uncultured	uncultured_bacterium
	Rhizoplane	Fertilized	0.0615488	15.7575	4.46518	0.411395	10.8538	1.91369e-27	5.36647e-26	22a141df9583e1a7897db425f79c16d1	Bacteria	Firmicutes	Bacilli	Alicyclobacillales	Alicyclobacillaceae	Alicyclobacillus	Alicyclobacillus_cycloheptanicus
	Rhizoplane	Fertilized	0.132826	34.0057	4.03822	0.374822	10.7737	4.58261e-27	1.23263e-25	d227b18020dda2ed268b7e274d426399	Bacteria	Proteobacteria	Gammaproteobacteria	Xanthomonadales	Xanthomonadaceae	Lysobacter
	Rhizoplane	Fertilized	0.05115	13.0952	4.3029	0.400007	10.7571	5.48865e-27	1.44681e-25	35611a4848a1d8440fb5b205be53b1b7	Bacteria	Firmicutes	Bacilli	Paenibacillales	Paenibacillaceae	Paenibacillus
	Rhizoplane	Fertilized	0.0514924	13.1829	4.30496	0.402937	10.684	1.21003e-26	3.06697e-25	823c1382792a5b6d7863dab778ff4826	Bacteria	Proteobacteria	Gammaproteobacteria	Burkholderiales	Oxalobacteraceae	Massilia
	Rhizoplane	Fertilized	0.0622458	15.9359	4.58288	0.431438	10.6223	2.34602e-26	5.83408e-25	1bac6217b36a324305f432c51c6fa1e9	Bacteria	Proteobacteria	Gammaproteobacteria	Burkholderiales	Burkholderiaceae	Burkholderia_Caballeronia_Paraburkholderia	Pseudomonas_mesoacidophila
	Rhizoplane	Fertilized	0.574632	147.115	4.36175	0.411605	10.5969	3.07909e-26	7.51527e-25	e0f4b3e8992b4e9964a0ea46e131f960	Bacteria	Actinobacteriota	Actinobacteria	Micrococcales	Microbacteriaceae	Leifsonia
	Rhizoplane	Fertilized	0.0520026	13.3135	3.99957	0.378552	10.5654	4.30985e-26	1.0328e-24	8e885d1db391247deab30919937a55ef	Bacteria	Acidobacteriota	Acidobacteriae	Acidobacteriales	Acidobacteriaceae__Subgroup_1	Acidipila
	Rhizoplane	Fertilized	0.0491038	12.5713	4.21095	0.401498	10.4881	9.79898e-26	2.29381e-24	dfd0874e7351511ff48763abe97f7542	Bacteria	Firmicutes	Bacilli	Alicyclobacillales	Alicyclobacillaceae	Alicyclobacillus
	Rhizoplane	Fertilized	0.0481578	12.3292	3.8532	0.367428	10.4869	9.92013e-26	2.29381e-24	b2170d35091a1236436fd59488d4b0d4	Bacteria	Firmicutes	Bacilli	Bacillales	Sporolactobacillaceae
	Rhizoplane	Fertilized	0.0551071	14.1083	4.0741	0.391664	10.402	2.42755e-25	5.42289e-24	90994032cb40223126314c2284ed31f7	Bacteria	Proteobacteria	Gammaproteobacteria	Xanthomonadales	Rhodanobacteraceae
	Rhizoplane	Fertilized	0.0759034	19.4325	3.96356	0.383541	10.3341	4.93882e-25	1.08489e-23	635c3ea81d7952bccce3e89e07f0ebf2	Bacteria	Patescibacteria	Saccharimonadia	Saccharimonadales	uncultured_bacterium
	Rhizoplane	Fertilized	0.0444562	11.3815	3.92171	0.385755	10.1663	2.80317e-24	6.05669e-23	a08bab15beade747dda1d67faf10abf9	Bacteria	Bacteroidota	Bacteroidia	Chitinophagales	Chitinophagaceae	Edaphobaculum	uncultured_bacterium
	Rhizoplane	Fertilized	0.0379852	9.72481	3.56111	0.351251	10.1384	3.73224e-24	7.93403e-23	4a01a1d19bb6800442efbed3d7710395	Bacteria	Firmicutes	Bacilli	Bacillales
	Rhizoplane	Fertilized	0.0941471	24.1031	4.40821	0.440249	10.013	1.3364e-23	2.59025e-22	d04b90ecb096d4897023702438729e1e	Bacteria	Proteobacteria	Alphaproteobacteria	Rhizobiales	Rhizobiaceae	Shinella
	Rhizoplane	Fertilized	0.159213	40.761	4.79759	0.479634	10.0026	1.48439e-23	2.79489e-22	c4fcb7cb7c4718ec5b932293b6d354cb	Bacteria	Patescibacteria	Saccharimonadia	Saccharimonadales
	Rhizoplane	Fertilized	0.0409339	10.4797	3.95627	0.396629	9.97475	1.966e-23	3.64956e-22	798e763908928bf5f72122509d21876f	Bacteria	Proteobacteria	Alphaproteobacteria	Sphingomonadales	Sphingomonadaceae
	Rhizoplane	Fertilized	0.0336558	8.61642	3.6654	0.368692	9.94164	2.74268e-23	5.02063e-22	0d7909aab9b5b57e0ab6d47b4d306eb6	Bacteria	Proteobacteria	Alphaproteobacteria	Rhizobiales	Xanthobacteraceae
	Rhizoplane	Fertilized	0.044702	11.4444	4.08604	0.414134	9.86648	5.81676e-23	1.00875e-21	1041042d7257225e213bc82edcc628a5	Bacteria	Proteobacteria	Gammaproteobacteria	Burkholderiales	Oxalobacteraceae	Massilia
	Rhizoplane	Fertilized	0.0422603	10.8193	4.00026	0.406847	9.83235	8.16862e-23	1.39821e-21	781220722f9d61175aa4483f20cebdf4	Bacteria	Actinobacteriota	Actinobacteria	Propionibacteriales	Nocardioidaceae
	Rhizoplane	Fertilized	0.0744902	19.0707	3.21541	0.327853	9.8075	1.04528e-22	1.7439e-21	b0088eb476a24b0abf4acee655537ca8	Bacteria	Actinobacteriota	Actinobacteria	Propionibacteriales	Nocardioidaceae	Nocardioides	uncultured_bacterium
	Rhizoplane	Fertilized	0.186578	47.7669	3.75884	0.383395	9.8041	1.0811e-22	1.7811e-21	5fff7d4bf3fe1c2af6b9c6286112093a	Bacteria	WPS_2	uncultured_bacterium
	Rhizoplane	Fertilized	0.0516972	13.2353	4.30081	0.440576	9.76181	1.64197e-22	2.63917e-21	4ae6f1e073ded24aaa62f39189bb6de5	Bacteria	Proteobacteria	Gammaproteobacteria	Burkholderiales	Burkholderiaceae	Burkholderia_Caballeronia_Paraburkholderia	Burkholderia_ubonensis
	Rhizoplane	Fertilized	0.0790989	20.2506	4.0018	0.410748	9.74272	1.9817e-22	3.14685e-21	de3cccd8112f1e608bd7fdf8d512bc93	Bacteria	Proteobacteria	Alphaproteobacteria	Rhizobiales	Rhizobiaceae	Allorhizobium_Neorhizobium_Pararhizobium_Rhizobium
	Rhizoplane	Fertilized	0.0323303	8.27707	3.60438	0.370671	9.72394	2.38373e-22	3.69618e-21	540493dbf86e6dd8bd1bcc6d0c0c77b1	Bacteria	Firmicutes	Bacilli	Alicyclobacillales	Alicyclobacillaceae	Alicyclobacillus	Alicyclobacillus_cycloheptanicus
	Rhizoplane	Fertilized	0.0771062	19.7404	3.90748	0.402922	9.69783	3.07967e-22	4.61251e-21	902c7f292085caf16a4e46b6ad1d513b	Bacteria	Proteobacteria	Gammaproteobacteria	Xanthomonadales	Xanthomonadaceae	Luteimonas
	Rhizoplane	Fertilized	2.0779	531.974	4.22808	0.438271	9.64719	5.05208e-22	7.40769e-21	21eb0026ae50643f7c75d935c35950db	Bacteria	Bacteroidota	Bacteroidia	Sphingobacteriales	Sphingobacteriaceae	Pedobacter
	Rhizoplane	Fertilized	0.0887692	22.7263	4.0031	0.415004	9.64593	5.11456e-22	7.40769e-21	8b16888424d7c672d653f127217e6735	Bacteria	Proteobacteria	Gammaproteobacteria	Xanthomonadales	Xanthomonadaceae	Pseudoxanthomonas
	Rhizoplane	Fertilized	0.0418403	10.7118	3.78852	0.392912	9.64218	5.30516e-22	7.60021e-21	0ccac8a377e48e108b906aaffa4db9d0	Bacteria	Proteobacteria	Gammaproteobacteria	Burkholderiales	Oxalobacteraceae
	Rhizoplane	Fertilized	0.362774	92.8759	4.14171	0.429639	9.63998	5.41988e-22	7.68108e-21	5bbe0da5b9b9d96e24bf5c0155ff7061	Bacteria	Actinobacteriota	Actinobacteria	Micrococcales	Micrococcaceae
	Rhizoplane	Fertilized	0.0349439	8.94617	3.71594	0.393053	9.45404	3.25993e-21	4.21234e-20	7ec5d89846147165bd55ecd94177eb34	Bacteria	Acidobacteriota	Acidobacteriae	Bryobacterales	Bryobacteraceae	Bryobacter	uncultured_bacterium
	Rhizoplane	Fertilized	0.0729752	18.6828	3.10561	0.329644	9.42112	4.46301e-21	5.71092e-20	b12e5a185b6a18534a2eb61b642052bf	Bacteria	Proteobacteria	Gammaproteobacteria	Burkholderiales	Burkholderiaceae	Burkholderia_Caballeronia_Paraburkholderia	Burkholderia_sp_CCGE1001
	Rhizoplane	Fertilized	0.12989	33.2539	3.99402	0.429494	9.29938	1.41269e-20	1.75653e-19	5c9366a529fa306bb0fe23931e9c316a	Bacteria	Actinobacteriota	Actinobacteria	Streptomycetales	Streptomycetaceae	Streptomyces
	Rhizoplane	Fertilized	0.4361	111.649	4.02832	0.434813	9.26451	1.9598e-20	2.30626e-19	d2052c9aab129ec264068288091de667	Bacteria	Proteobacteria	Gammaproteobacteria	Burkholderiales	Oxalobacteraceae	Massilia
	Rhizoplane	Fertilized	0.112969	28.9217	3.85195	0.416309	9.25262	2.19055e-20	2.555e-19	d4d2c3ecac5cb54dee3db585bd43661a	Bacteria	Actinobacteriota	Actinobacteria	Streptomycetales	Streptomycetaceae	Streptomyces
	Rhizoplane	Fertilized	0.167276	42.8252	3.88704	0.42076	9.23813	2.50842e-20	2.85009e-19	dc8317ab0f3143deaab16637a5f7bd9a	Bacteria	Proteobacteria	Alphaproteobacteria	Rhizobiales	Devosiaceae	Devosia	uncultured_bacterium
	Rhizoplane	Fertilized	0.0314707	8.05699	3.55641	0.385289	9.23051	2.69341e-20	3.03412e-19	7f5d84757e06fd150950575fad43494a	Bacteria	WPS_2	uncultured_bacterium
	Rhizoplane	Fertilized	0.0849458	21.7475	3.32469	0.361805	9.18916	3.95927e-20	4.3486e-19	3310371b900d58e76f7338a31b0bdc1d	Bacteria	Firmicutes	Bacilli	Paenibacillales	Paenibacillaceae	Paenibacillus	Paenibacillus_baekrokdamisoli
	Rhizoplane	Fertilized	0.0403943	10.3416	3.27024	0.356113	9.18315	4.18652e-20	4.56019e-19	e9a8c9637a916997a1437fbc52062aa7	Bacteria	Proteobacteria	Alphaproteobacteria	Rhizobiales	Beijerinckiaceae	Bosea
	Rhizoplane	Fertilized	0.0360535	9.23025	3.75407	0.414267	9.06197	1.28121e-19	1.32963e-18	a641fb19801e9ed4014c991cac509728	Bacteria	Proteobacteria	Gammaproteobacteria	Burkholderiales	Methylophilaceae
	Rhizoplane	Fertilized	0.25149	64.3853	3.80149	0.422008	9.0081	2.09656e-19	2.10936e-18	2bdd819eafc8b6b02bf101d0b774733c	Bacteria	Bacteroidota	Bacteroidia	Chitinophagales	Chitinophagaceae	Chitinophaga
	Rhizoplane	Fertilized	0.176954	45.3031	3.57173	0.40026	8.92351	4.51759e-19	4.44342e-18	722a6c015d268cd43bdd9e1af4d065e2	Bacteria	Proteobacteria	Alphaproteobacteria	Rhizobiales	Rhizobiaceae	Allorhizobium_Neorhizobium_Pararhizobium_Rhizobium
	Rhizoplane	Fertilized	0.0378041	9.67844	3.49088	0.391754	8.9109	5.06186e-19	4.86973e-18	b97e0adbf9fe9e39649080d29bb386b0	Bacteria	Patescibacteria	Saccharimonadia	Saccharimonadales	Saccharimonadaceae
	Rhizoplane	Fertilized	0.0338118	8.65635	3.24299	0.366183	8.85621	8.27837e-19	7.84956e-18	fb0b8dc1805c34a0f2a4a2b584656b57	Bacteria	Proteobacteria	Alphaproteobacteria	Rhizobiales	Xanthobacteraceae	Pseudolabrys	uncultured_bacterium
	Rhizoplane	Fertilized	0.028285	7.24139	3.17512	0.35906	8.84288	9.32823e-19	8.78186e-18	0699e1d18a9cc68a45ab0eb3f8b6a0d7	Bacteria	Firmicutes	Bacilli	Alicyclobacillales	Alicyclobacillaceae	Alicyclobacillus
	Rhizoplane	Fertilized	0.0918597	23.5175	3.28959	0.373919	8.7976	1.39776e-18	1.29736e-17	7a51f851ffd3dfc622476c47d7712040	Bacteria	Actinobacteriota	Actinobacteria	Micrococcales	Microbacteriaceae
	Rhizoplane	Fertilized	0.0456257	11.6809	3.5659	0.405884	8.78551	1.55651e-18	1.41482e-17	534d2438f6d9265d599b2e14f0854d63	Bacteria	Proteobacteria	Alphaproteobacteria	Rhizobiales	Devosiaceae	Devosia
	Rhizoplane	Fertilized	0.027161	6.95364	3.32536	0.378719	8.78055	1.6268e-18	1.45859e-17	1c28b9be1df2634e45f6701bc9f12307	Bacteria	Acidobacteriota	Acidobacteriae	Acidobacteriales	Acidobacteriaceae__Subgroup_1
	Rhizoplane	Fertilized	0.115939	29.6822	3.39742	0.389329	8.72634	2.63042e-18	2.29596e-17	61dbe3028800da6161c8fca0dda65715	Bacteria	Proteobacteria	Alphaproteobacteria	Sphingomonadales	Sphingomonadaceae	Porphyrobacter
	Rhizoplane	Fertilized	0.0415592	10.6398	3.58143	0.412502	8.68222	3.88124e-18	3.34345e-17	6bad48b2330f47087c75aafc3e5b75a5	Bacteria	Proteobacteria	Alphaproteobacteria	Sphingomonadales	Sphingomonadaceae	Sphingobium
	Rhizoplane	Fertilized	0.0250262	6.4071	3.1963	0.368576	8.67203	4.24466e-18	3.63276e-17	9498e245eb9c479958d5dc729b511d88	Bacteria	Bacteroidota	Bacteroidia	Chitinophagales	Chitinophagaceae	uncultured
	Rhizoplane	Fertilized	0.0433852	11.1073	3.38304	0.390242	8.66908	4.35612e-18	3.70411e-17	9d0e9155e56b150fb542d26958e05983	Bacteria	Cyanobacteria	Cyanobacteriia	Chloroplast
	Rhizoplane	Fertilized	0.0466645	11.9468	3.24973	0.376305	8.63588	5.82759e-18	4.89221e-17	79c4906a60a68455f7d8e5a53d33ea48	Bacteria	Bacteroidota	Bacteroidia	Flavobacteriales	Weeksellaceae	Chryseobacterium
	Rhizoplane	Fertilized	0.746217	191.043	4.09346	0.474155	8.63317	5.9675e-18	4.94665e-17	13aa34c30472b0d61def48fafa5881d1	Bacteria	Bacteroidota	Bacteroidia	Sphingobacteriales	Sphingobacteriaceae	Pedobacter
	Rhizoplane	Fertilized	1.53929	394.081	4.57872	0.533179	8.58759	8.88153e-18	7.31616e-17	f9fda115227f26aec0ca2c0b5d504cc1	Bacteria	Patescibacteria	Saccharimonadia	Saccharimonadales
	Rhizoplane	Fertilized	0.0257834	6.60096	3.24246	0.381037	8.50956	1.74596e-17	1.39749e-16	e382cfe63ef31b3769416d83fa54155b	Bacteria	Acidobacteriota	Acidobacteriae	Acidobacteriales	Acidobacteriaceae__Subgroup_1	Granulicella
	Rhizoplane	Fertilized	0.0406839	10.4157	3.24083	0.382456	8.47373	2.37658e-17	1.88694e-16	25ace369a42754902fc663e5c8f83bcb	Bacteria	Proteobacteria	Alphaproteobacteria	Rhizobiales	Devosiaceae	Devosia	uncultured_bacterium
	Rhizoplane	Fertilized	0.159025	40.713	3.60571	0.42794	8.42574	3.58473e-17	2.76297e-16	b025ea266470bd6c93fe46276ea94218	Bacteria	Bacteroidota	Bacteroidia	Sphingobacteriales	Sphingobacteriaceae	Pedobacter
	Rhizoplane	Fertilized	0.0238496	6.10587	3.11641	0.371569	8.38716	4.98015e-17	3.74481e-16	8e0813e2985d69973a4ed7c31b4f565f	Bacteria	Actinobacteriota	Actinobacteria	Micrococcales	Micrococcaceae	Arthrobacter
	Rhizoplane	Fertilized	0.152049	38.927	3.94433	0.471012	8.37415	5.56237e-17	4.07653e-16	336e6a5937843400b2ce00155cf6d5c9	Bacteria	Firmicutes	Bacilli	Alicyclobacillales	Alicyclobacillaceae	Alicyclobacillus	Alicyclobacillus_acidoterrestris
	Rhizoplane	Fertilized	0.049461	12.6628	3.48755	0.416622	8.371	5.7131e-17	4.16014e-16	2c4071f28bc383627ab94cdf7887c96d	Bacteria	Proteobacteria	Alphaproteobacteria	Rhizobiales	Devosiaceae	Devosia	uncultured_bacterium
	Rhizoplane	Fertilized	0.0652773	16.712	3.46941	0.415733	8.34529	7.10367e-17	5.1162e-16	efb9a3d7b0aa6f3c0c099dfc50a99562	Bacteria	Proteobacteria	Alphaproteobacteria	Rhizobiales	Devosiaceae	Devosia	uncultured_bacterium
	Rhizoplane	Fertilized	0.227343	58.2033	3.94263	0.472492	8.34433	7.1619e-17	5.1301e-16	b007d4630955b886a8d3945d63edfa35	Bacteria	Bacteroidota	Bacteroidia	Sphingobacteriales	Sphingobacteriaceae	Pedobacter
	Rhizoplane	Fertilized	0.0669879	17.1499	3.50068	0.420284	8.32933	8.13044e-17	5.73044e-16	e85c425745a172f8ddc385c1fae15148	Bacteria	Actinobacteriota	Actinobacteria	Propionibacteriales	Nocardioidaceae	Nocardioides
	Rhizoplane	Fertilized	0.0509045	13.0323	3.27706	0.394779	8.30098	1.03253e-16	7.2004e-16	f500180ebd94a833fae1ca25e55224b9	Bacteria	Proteobacteria	Gammaproteobacteria	Xanthomonadales	Xanthomonadaceae	Stenotrophomonas
	Rhizoplane	Fertilized	0.065144	16.6779	3.37983	0.408509	8.27356	1.30022e-16	8.97218e-16	e1b61a66b88a31714c363452d619932d	Bacteria	Proteobacteria	Gammaproteobacteria	Burkholderiales	Oxalobacteraceae	Massilia
	Rhizoplane	Fertilized	0.385077	98.5858	3.31195	0.404525	8.18725	2.67259e-16	1.78806e-15	b0b1bb059d6e7a6c1dc791793590f5fa	Bacteria	Proteobacteria	Alphaproteobacteria	Caulobacterales	Caulobacteraceae	Brevundimonas
	Rhizoplane	Fertilized	0.0537966	13.7728	3.26688	0.412091	7.92757	2.23479e-15	1.36998e-14	ab02e597b2bb7325d94d89497f9ef031	Bacteria	Bacteroidota	Bacteroidia	Chitinophagales	Chitinophagaceae	Chitinophaga
	Rhizoplane	Fertilized	0.18278	46.7946	3.3945	0.428552	7.92086	2.35881e-15	1.43931e-14	0a0a95336b36969302b48b92ce33cb7c	Bacteria	Actinobacteriota	Actinobacteria	Micrococcales	Intrasporangiaceae	Janibacter
	Rhizoplane	Fertilized	0.048898	12.5187	3.27723	0.414034	7.91536	2.46541e-15	1.49056e-14	62cd49173659443d79ffb42c4c9fa52c	Bacteria	Proteobacteria	Alphaproteobacteria	Sphingomonadales	Sphingomonadaceae	Sphingomonas	uncultured_bacterium
	Rhizoplane	Fertilized	0.1755	44.9308	3.27868	0.416397	7.87393	3.43666e-15	2.04032e-14	f9d62b7866db5877932075b4fec2dfc9	Bacteria	Patescibacteria	Saccharimonadia	Saccharimonadales	uncultured_bacterium
	Rhizoplane	Fertilized	0.0303519	7.77055	3.15527	0.400894	7.87059	3.52966e-15	2.08614e-14	832745a3640dcc96bc7d441afb92f0b0	Bacteria	Patescibacteria	Saccharimonadia	Saccharimonadales	LWQ8
	Rhizoplane	Fertilized	0.0301019	7.70656	2.82598	0.359663	7.85728	3.92557e-15	2.2912e-14	bf06bc96da7ade4894a7a253a1ffc946	Bacteria	Actinobacteriota	Actinobacteria	Propionibacteriales	Nocardioidaceae	Nocardioides
	Rhizoplane	Fertilized	0.0172533	4.41712	2.59873	0.332893	7.80652	5.87895e-15	3.36889e-14	d8fe1c108c327bc55c586fe2773ba28b	Bacteria	Proteobacteria	Gammaproteobacteria	Diplorickettsiales	Diplorickettsiaceae
	Rhizoplane	Fertilized	0.101343	25.9455	3.23877	0.417417	7.75907	8.55532e-15	4.77793e-14	1d7e6e2e4b6ab07b82501fd0644e523c	Bacteria	Proteobacteria	Alphaproteobacteria	Caulobacterales	Caulobacteraceae	Brevundimonas
	Rhizoplane	Fertilized	0.0742923	19.02	2.78632	0.360839	7.72178	1.14715e-14	6.29976e-14	74f5a1c9f051fd29e30e33399ee8cf3e	Bacteria	Actinobacteriota	Actinobacteria	Propionibacteriales	Nocardioidaceae	Nocardioides
	Rhizoplane	Fertilized	0.0249995	6.40027	2.70831	0.351482	7.7054	1.30438e-14	7.1335e-14	c5052a71b9c5b172f6e140768bc8efa6	Bacteria	Bacteroidota	Kapabacteria	Kapabacteriales	uncultured_bacterium
	Rhizoplane	Fertilized	0.100473	25.7228	3.24155	0.424507	7.63603	2.2402e-14	1.18103e-13	08685608d1229f99ad902817cc835ef4	Bacteria	Actinobacteriota	Actinobacteria	Streptomycetales	Streptomycetaceae
	Rhizoplane	Fertilized	0.0398273	10.1964	2.95768	0.388043	7.62204	2.49698e-14	1.31116e-13	f03bfbe5399e90b5d137c6946bc3ba2b	Bacteria	Patescibacteria	Saccharimonadia	Saccharimonadales	uncultured_bacterium
	Rhizoplane	Fertilized	0.546791	139.987	3.006	0.394874	7.61254	2.68768e-14	1.4057e-13	39b074cfcc16d389a6d3bf57fcd8f2e8	Bacteria	Actinobacteriota	Actinobacteria	Micrococcales	Micrococcaceae
	Rhizoplane	Fertilized	0.034604	8.85917	3.00011	0.395561	7.58444	3.3393e-14	1.73276e-13	49665226f3cb0a05d684af50fb3c0e03	Bacteria	Proteobacteria	Gammaproteobacteria	Burkholderiales	Oxalobacteraceae	Massilia	uncultured_bacterium
	Rhizoplane	Fertilized	0.0991883	25.3938	2.56825	0.338978	7.57643	3.5518e-14	1.83579e-13	110eb1461677f0735283b1a51768d121	Bacteria	Proteobacteria	Alphaproteobacteria	Acetobacterales	Acetobacteraceae	Gluconobacter
	Rhizoplane	Fertilized	0.160447	41.077	3.05287	0.403443	7.56703	3.81843e-14	1.9659e-13	635061e525c2ab72275aacf9cefb63ae	Bacteria	Actinobacteriota	Actinobacteria	Streptomycetales	Streptomycetaceae	Streptomyces
	Rhizoplane	Fertilized	0.0209664	5.36772	2.894	0.383097	7.55422	4.21389e-14	2.16105e-13	a4bca1bca77966a040bc5b9ab8c22d5b	Bacteria	Actinobacteriota	Actinobacteria	Streptomycetales	Streptomycetaceae	Streptomyces
	Rhizoplane	Fertilized	0.104635	26.7883	3.31398	0.439391	7.54221	4.6208e-14	2.33341e-13	c75d0489f796b1ffb417d485320b0eaa	Bacteria	Bacteroidota	Bacteroidia	Sphingobacteriales	Sphingobacteriaceae	Pedobacter
	Rhizoplane	Fertilized	0.112217	28.7294	2.97863	0.403682	7.37865	1.59908e-13	7.89356e-13	68d2fc9d339e6f9d371b6d29208de049	Bacteria	Actinobacteriota	Actinobacteria	Corynebacteriales	Nocardiaceae	Rhodococcus
	Rhizoplane	Fertilized	0.0214662	5.49569	2.71111	0.368477	7.3576	1.87244e-13	9.14029e-13	31d9191994979b9507c14cdbf136c034	Bacteria	Actinobacteriota	Actinobacteria	Propionibacteriales	Nocardioidaceae	Nocardioides
	Rhizoplane	Fertilized	0.0172798	4.42389	2.59109	0.352547	7.34961	1.98781e-13	9.6321e-13	00ed8fbab2966cc72e29b1dc52bd38d5	Bacteria	Actinobacteriota	Actinobacteria	Streptosporangiales	Thermomonosporaceae	Actinocorallia
	Rhizoplane	Fertilized	0.0916429	23.462	3.2703	0.445123	7.34695	2.02788e-13	9.79026e-13	733ea575efbcd47256f316692ffeca76	Bacteria	Actinobacteriota	Actinobacteria	Streptomycetales	Streptomycetaceae	Streptomyces
	Rhizoplane	Fertilized	0.016852	4.31438	2.55784	0.349379	7.32112	2.45902e-13	1.17427e-12	b0fef346e4b626ac2ff79fbf5b6929c9	Bacteria	Actinobacteriota	Actinobacteria	Catenulisporales	Catenulisporaceae	Catenulispora
	Rhizoplane	Fertilized	0.0253378	6.48686	2.6212	0.358881	7.30381	2.79737e-13	1.30742e-12	d7f34e9be5d31f5c7827361d52df99ff	Bacteria	Actinobacteriota	Actinobacteria	Micrococcales	Dermacoccaceae	Flexivirga
	Rhizoplane	Fertilized	0.100017	25.606	3.29569	0.45396	7.25987	3.87464e-13	1.77319e-12	38c025c1c46f4abe4cf39d8cfd30d0bc	Bacteria	Firmicutes	Bacilli	Paenibacillales	Paenibacillaceae	Paenibacillus
	Rhizoplane	Fertilized	0.0232599	5.9549	2.7044	0.372879	7.25275	4.08401e-13	1.86253e-12	87f7d9095c3eb2cffd30dc9695e8e93b	Bacteria	Actinobacteriota	Actinobacteria	Catenulisporales	Actinospicaceae	Actinospica
	Rhizoplane	Fertilized	0.0449549	11.5092	2.58914	0.359811	7.19583	6.20842e-13	2.76443e-12	ea6ddbc458ad05db06676415e15b107c	Bacteria	Cyanobacteria	Cyanobacteriia	Chloroplast
	Rhizoplane	Fertilized	0.206087	52.7615	3.02134	0.42064	7.18272	6.83365e-13	3.0224e-12	5b62ecd57c20109140432cb159c71804	Bacteria	Bacteroidota	Bacteroidia	Sphingobacteriales	Sphingobacteriaceae	Pedobacter
	Rhizoplane	Fertilized	0.0379897	9.72595	2.97387	0.414982	7.16626	7.70724e-13	3.38605e-12	bb43e3dae5b0b1ca7383ce7acbf19087	Bacteria	Patescibacteria	Saccharimonadia	Saccharimonadales	uncultured_bacterium
	Rhizoplane	Fertilized	0.0529706	13.5613	2.86733	0.400554	7.15841	8.16174e-13	3.56198e-12	77dedada54bfce3fcd374e27d432beb8	Bacteria	Actinobacteriota	Actinobacteria	Micrococcales	Intrasporangiaceae
	Rhizoplane	Fertilized	0.0414015	10.5994	3.02874	0.424972	7.12692	1.02637e-12	4.40638e-12	1ed275746ca5dcabf80620fa144a3877	Bacteria	Proteobacteria	Alphaproteobacteria	Rhizobiales	Devosiaceae	Devosia
	Rhizoplane	Fertilized	0.0180913	4.63166	2.66609	0.375374	7.1025	1.22517e-12	5.1922e-12	79e78b717d084b5e227842c2b3f621c0	Bacteria	Proteobacteria	Gammaproteobacteria	Xanthomonadales	Rhodanobacteraceae	Rhodanobacter
	Rhizoplane	Fertilized	0.106794	27.3408	3.34295	0.478123	6.99181	2.71358e-12	1.12468e-11	ee0e3b16bf8a63e50a5a53afa2ef2207	Bacteria	Patescibacteria	Saccharimonadia	Saccharimonadales	Saccharimonadaceae
	Rhizoplane	Fertilized	0.41206	105.494	2.98869	0.427973	6.98336	2.88206e-12	1.19077e-11	0ddebb6f05413f3b85c827d77cdf53ee	Bacteria	Proteobacteria	Gammaproteobacteria	Burkholderiales	Oxalobacteraceae	Massilia
	Rhizoplane	Fertilized	0.0338815	8.67419	2.69397	0.390648	6.89617	5.34236e-12	2.15328e-11	0b19618511fda2b31a4b80c1ebecf92c	Bacteria	Proteobacteria	Gammaproteobacteria	Burkholderiales	Oxalobacteraceae	Massilia
	Rhizoplane	Fertilized	0.0158153	4.04897	2.45042	0.361101	6.78595	1.15322e-11	4.56441e-11	6cbdda862749d7604908ecd84333fd37	Bacteria	Proteobacteria	Alphaproteobacteria	Rhizobiales	Devosiaceae	Devosia
	Rhizoplane	Fertilized	0.751273	192.338	3.11643	0.460609	6.76589	1.32493e-11	5.2127e-11	ddb15d0f1c7966c8fb817136c2e87aaf	Bacteria	Bacteroidota	Bacteroidia	Sphingobacteriales	Sphingobacteriaceae	Pedobacter
	Rhizoplane	Fertilized	0.0162549	4.1615	2.24068	0.331749	6.75415	1.43675e-11	5.61909e-11	22120bd50b07d0b33eb53e32ebce24cc	Bacteria	Proteobacteria	Alphaproteobacteria	Acetobacterales	Acetobacteraceae
	Rhizoplane	Fertilized	0.0570687	14.6105	2.29326	0.340581	6.73337	1.65777e-11	6.44527e-11	ae7dbfd8dec3e758f2c78456ef8ed99b	Bacteria	Actinobacteriota	Actinobacteria	Propionibacteriales	Nocardioidaceae	Kribbella
	Rhizoplane	Fertilized	0.0262916	6.73105	2.65355	0.394471	6.72687	1.73355e-11	6.72007e-11	d2b1301a9a5e6701f9c1a78ad25a558d	Bacteria	Proteobacteria	Alphaproteobacteria	Rhizobiales	Rhizobiaceae	Allorhizobium_Neorhizobium_Pararhizobium_Rhizobium
	Rhizoplane	Fertilized	0.314618	80.5472	2.9455	0.440059	6.69341	2.18035e-11	8.35377e-11	0a09217a4972012535fda09689593477	Bacteria	Proteobacteria	Gammaproteobacteria	Burkholderiales	Oxalobacteraceae	Massilia
	Rhizoplane	Fertilized	0.0233689	5.9828	2.39601	0.361129	6.63479	3.24967e-11	1.23077e-10	0aa9c40499641f160761f6c0d4241e79	Bacteria	Actinobacteriota	Actinobacteria	Frankiales	Frankiaceae	Jatrophihabitans
	Rhizoplane	Fertilized	0.0162187	4.15225	2.19309	0.330936	6.62692	3.42771e-11	1.29447e-10	d70b8be7812f02bbd1717efe4ae06b59	Bacteria	Bacteroidota	Bacteroidia	Chitinophagales	Chitinophagaceae	Segetibacter
	Rhizoplane	Fertilized	0.0257172	6.584	2.40051	0.364221	6.59079	4.37486e-11	1.63809e-10	420261df0d43317651c59a62180004a7	Bacteria	Actinobacteriota	Actinobacteria	Micrococcales	Microbacteriaceae	Agromyces
	Rhizoplane	Fertilized	0.070611	18.0775	2.59078	0.395769	6.54619	5.90251e-11	2.17913e-10	04d6fe2544835f30326ef676d7390a8f	Bacteria	Cyanobacteria	Cyanobacteriia	Chloroplast
	Rhizoplane	Fertilized	0.221383	56.6774	2.5937	0.396973	6.53369	6.41682e-11	2.35581e-10	2c5dfb3500d15946b887372dd768b2fa	Bacteria	Actinobacteriota	Actinobacteria	Micrococcales	Intrasporangiaceae	Terrabacter
	Rhizoplane	Fertilized	0.0881208	22.5603	2.87299	0.44852	6.40548	1.49894e-10	5.29653e-10	1a534b5ce152f30af911c33d5f8433ec	Bacteria	Actinobacteriota	Actinobacteria	Frankiales	Frankiaceae	Jatrophihabitans
	Rhizoplane	Fertilized	0.0400762	10.2601	2.5798	0.40837	6.31731	2.6615e-10	9.23121e-10	4fd362b3d0eda0b642d83daf66a74ec0	Bacteria	Proteobacteria	Gammaproteobacteria	Xanthomonadales	Xanthomonadaceae	Pseudoxanthomonas
	Rhizoplane	Fertilized	0.614029	157.201	2.6225	0.415358	6.31383	2.72213e-10	9.41672e-10	fc5c9b50c5630efd76604fb6b5bd5154	Bacteria	Proteobacteria	Alphaproteobacteria	Rhizobiales	Rhizobiaceae	Allorhizobium_Neorhizobium_Pararhizobium_Rhizobium
	Rhizoplane	Fertilized	0.0228816	5.85804	2.28947	0.367345	6.23248	4.59107e-10	1.54758e-09	a2de5d74691b2ec9a95120a5aea87c16	Bacteria	Actinobacteriota	Actinobacteria	Catenulisporales	Catenulisporaceae	Catenulispora
	Rhizoplane	Fertilized	0.0994496	25.4606	2.79706	0.449119	6.22789	4.72751e-10	1.58546e-09	c8ff0447b0a97fa5c41d7dafebcb266e	Bacteria	Actinobacteriota	Actinobacteria	Micrococcales	Microbacteriaceae	Microbacterium
	Rhizoplane	Fertilized	0.138079	35.3504	2.67097	0.43048	6.20462	5.48276e-10	1.82482e-09	c3e493165589aa8f95a77b942603efa1	Bacteria	Proteobacteria	Gammaproteobacteria	Burkholderiales	Oxalobacteraceae	Massilia
	Rhizoplane	Fertilized	0.060585	15.5107	2.60128	0.424416	6.12907	8.83954e-10	2.91263e-09	21dcb03affaa24f2035c276572b86a22	Bacteria	Proteobacteria	Gammaproteobacteria	Burkholderiales	Oxalobacteraceae	Massilia
	Rhizoplane	Fertilized	0.0364836	9.34036	2.58082	0.423211	6.09818	1.07283e-09	3.48272e-09	ea37c4342e93e15e9870a8f075266411	Bacteria	Actinobacteriota	Actinobacteria	Frankiales	uncultured	uncultured_bacterium
	Rhizoplane	Fertilized	0.0559554	14.3255	2.33579	0.386758	6.03941	1.54682e-09	4.97245e-09	d8058b9c0b1ba1083431c675711b18b4	Bacteria	Actinobacteriota	Actinobacteria	Propionibacteriales	Nocardioidaceae	Nocardioides
	Rhizoplane	Fertilized	0.0489888	12.5419	2.48409	0.41802	5.94252	2.80666e-09	8.78665e-09	d4d22e335261c89f8ffdb8658baeec6c	Bacteria	Actinobacteriota	Actinobacteria	Propionibacteriales	Nocardioidaceae	Nocardioides
	Rhizoplane	Fertilized	0.0139566	3.57311	2.20358	0.371509	5.93142	3.00317e-09	9.37957e-09	7a552a85b6ad3ba95e7e7ee930d60585	Bacteria	Proteobacteria	Gammaproteobacteria	Burkholderiales	Oxalobacteraceae	Massilia
	Rhizoplane	Fertilized	0.0627621	16.0681	2.20393	0.371671	5.92978	3.03345e-09	9.45174e-09	2890af560b089cd5aecafb2e1b00c237	Bacteria	Proteobacteria	Alphaproteobacteria	Reyranellales	Reyranellaceae	Reyranella
	Rhizoplane	Fertilized	0.0464163	11.8833	2.23901	0.379545	5.89919	3.6528e-09	1.1328e-08	6c4ff17e278e8ea5541418c10c15cfae	Bacteria	Proteobacteria	Gammaproteobacteria	Xanthomonadales	Xanthomonadaceae	Pseudoxanthomonas
	Rhizoplane	Fertilized	0.0470758	12.0521	2.01088	0.341511	5.88819	3.90456e-09	1.2052e-08	4aebb1f926c9efbf20135527a5c9cbd4	Bacteria	Bacteroidota	Bacteroidia	Chitinophagales	Chitinophagaceae	Segetibacter	uncultured_bacterium
	Rhizoplane	Fertilized	0.0128615	3.29275	2.06078	0.353764	5.82529	5.70127e-09	1.72346e-08	7cbaf520e6fd4a000ef32ef126bcccb7	Bacteria	Cyanobacteria	Cyanobacteriia	Chloroplast
	Rhizoplane	Fertilized	0.0244345	6.25561	2.045	0.351846	5.8122	6.16584e-09	1.85116e-08	23c063b67d3f0d6d81f4044fdb375c1e	Bacteria	Nitrospirota	Nitrospiria	Nitrospirales	Nitrospiraceae	Nitrospira	uncultured_bacterium
	Rhizoplane	Fertilized	0.0125248	3.20654	2.01989	0.35035	5.76534	8.14932e-09	2.41059e-08	0377823c5ff472c0e5088cabfa9432f7	Bacteria	Acidobacteriota	Acidobacteriae	Acidobacteriales	Acidobacteriaceae__Subgroup_1
	Rhizoplane	Fertilized	0.017328	4.43625	1.97972	0.345119	5.73635	9.67364e-09	2.80834e-08	fef4ff4ac94f7ae1dda98ca1c52a2772	Bacteria	Proteobacteria	Gammaproteobacteria	Burkholderiales	Alcaligenaceae	Achromobacter
	Rhizoplane	Fertilized	0.0115649	2.96079	1.89822	0.334598	5.67313	1.40213e-08	4.00869e-08	cb66a01d32b7ee23a84ea38051848584	Bacteria	Proteobacteria	Gammaproteobacteria	Xanthomonadales	Xanthomonadaceae	Thermomonas	uncultured_bacterium
	Rhizoplane	Fertilized	0.0119046	3.04777	1.9429	0.345215	5.62808	1.82226e-08	5.15395e-08	64d6ebd1c78e3088129a7811490f3fc8	Bacteria	Actinobacteriota	Actinobacteria	Propionibacteriales	Nocardioidaceae	Nocardioides	uncultured_bacterium
	Rhizoplane	Fertilized	0.0100465	2.57206	1.69156	0.302483	5.59224	2.24155e-08	6.25924e-08	7c9ef4d3e4c003f6a0185e1b58cea22c	Bacteria	Proteobacteria	Alphaproteobacteria	Holosporales	Holosporaceae	uncultured	uncultured_bacterium
	Rhizoplane	Fertilized	0.0116053	2.97115	1.90485	0.34119	5.58296	2.36466e-08	6.58766e-08	d48be65062392006a2d73b3d36dcfba4	Bacteria	Proteobacteria	Gammaproteobacteria	Burkholderiales	Methylophilaceae	Methylophilus
	Rhizoplane	Fertilized	0.0134006	3.43077	1.89646	0.339896	5.57954	2.41161e-08	6.67753e-08	fb7b2faff34c9e5dfffc855d8bcd8296	Bacteria	Actinobacteriota	Thermoleophilia	Solirubrobacterales	Solirubrobacteraceae	Conexibacter
	Rhizoplane	Fertilized	0.515469	131.968	2.34021	0.421464	5.55256	2.81515e-08	7.74607e-08	2da527285b846d23f4c66b9663255e1a	Bacteria	Proteobacteria	Alphaproteobacteria	Sphingomonadales	Sphingomonadaceae	Sphingopyxis
	Rhizoplane	Fertilized	0.0118328	3.02938	1.92127	0.347186	5.53384	3.13293e-08	8.56681e-08	ffca5dae9220fc4f92d14de7ce400b9b	Bacteria	Bacteroidota	Bacteroidia	Sphingobacteriales	Sphingobacteriaceae	Mucilaginibacter
	Rhizoplane	Fertilized	0.0111152	2.84565	1.82822	0.334502	5.46549	4.61629e-08	1.23163e-07	962187bdc39dfb0535cace51571d9ffc	Bacteria	Acidobacteriota	Acidobacteriae	Bryobacterales	Bryobacteraceae	Bryobacter	uncultured_bacterium
	Rhizoplane	Fertilized	0.0984061	25.1935	2.44679	0.448608	5.45418	4.91987e-08	1.30734e-07	7e48ef8ff5882d668a2e043d53ec0c43	Bacteria	Patescibacteria	Saccharimonadia	Saccharimonadales	uncultured_bacterium
	Rhizoplane	Fertilized	0.059347	15.1937	1.73108	0.319142	5.42415	5.82308e-08	1.53804e-07	127b0e9765b31a25dc8478683fc658df	Bacteria	Bacteroidota	Bacteroidia	Chitinophagales	Chitinophagaceae	Segetibacter
	Rhizoplane	Fertilized	0.178448	45.6854	2.31977	0.428775	5.41024	6.29412e-08	1.64923e-07	77d1181bba5a6c95b9c7662ff1474610	Bacteria	Bacteroidota	Bacteroidia	Cytophagales	Spirosomaceae	Dyadobacter
	Rhizoplane	Fertilized	0.0912571	23.3632	2.11994	0.395288	5.36302	8.1841e-08	2.11503e-07	7f81f5b8a098c390e0f033021cf19030	Bacteria	Proteobacteria	Gammaproteobacteria	Burkholderiales	Burkholderiaceae	Burkholderia_Caballeronia_Paraburkholderia
	Rhizoplane	Fertilized	0.0215479	5.51659	1.91043	0.357107	5.34973	8.80863e-08	2.26753e-07	99d9a88d08434c99ae796a030085649c	Bacteria	Actinobacteriota	Actinobacteria	Propionibacteriales	Nocardioidaceae	Nocardioides
	Rhizoplane	Fertilized	0.0525629	13.4569	2.32628	0.437325	5.31934	1.04142e-07	2.66007e-07	5a6a2b9aa8196022611d166fcf6ad7ac	Bacteria	Firmicutes	Bacilli	Paenibacillales	Paenibacillaceae	Paenibacillus
	Rhizoplane	Fertilized	0.0100053	2.56152	1.67465	0.321203	5.21367	1.85142e-07	4.62155e-07	59b9b8203e183437214a4c53a687f206	Bacteria	Firmicutes	Bacilli	Paenibacillales	Paenibacillaceae	Ammoniphilus
	Rhizoplane	Fertilized	0.114283	29.2582	2.35489	0.454631	5.17977	2.22162e-07	5.49361e-07	4ea85c181df2a537b6d368ec3ed1bd16	Bacteria	Patescibacteria	Saccharimonadia	Saccharimonadales	Saccharimonadaceae
	Rhizoplane	Fertilized	0.0416719	10.6686	2.2068	0.426093	5.17917	2.22879e-07	5.50102e-07	f31941d4aa8e8ff0cbf879ae7b4455bb	Bacteria	Actinobacteriota	Actinobacteria	Frankiales	Frankiaceae	Jatrophihabitans
	Rhizoplane	Fertilized	0.0515995	13.2103	2.13126	0.41298	5.16068	2.46057e-07	6.01674e-07	efd0e6c8bb4512a244a0df706bbbe7a0	Bacteria	Proteobacteria	Gammaproteobacteria	Xanthomonadales	Xanthomonadaceae	Thermomonas
	Rhizoplane	Fertilized	0.00994131	2.54513	1.62142	0.31713	5.11278	3.17456e-07	7.67719e-07	8fd64aecac4ba008172781a325da892b	Bacteria	Proteobacteria	Alphaproteobacteria	Acetobacterales	Acetobacteraceae	uncultured
	Rhizoplane	Fertilized	0.0414711	10.6172	2.16229	0.423227	5.10906	3.23772e-07	7.81558e-07	bd495c0609aeff1a217e071f3752f8c8	Bacteria	Proteobacteria	Gammaproteobacteria	Xanthomonadales	Rhodanobacteraceae	Rhodanobacter
	Rhizoplane	Fertilized	0.0102225	2.61711	1.67407	0.330294	5.06843	4.01116e-07	9.64727e-07	954890d99d2a38eb92642080f48b5148	Bacteria	Actinobacteriota	Actinobacteria	Propionibacteriales	Nocardioidaceae	Nocardioides
	Rhizoplane	Fertilized	0.308228	78.9113	2.52601	0.506778	4.98446	6.21357e-07	1.44947e-06	e63dc010da5677ae86da314db5e882a1	Bacteria	Bacteroidota	Bacteroidia	Flavobacteriales	Flavobacteriaceae	Flavobacterium
	Rhizoplane	Fertilized	0.023961	6.13439	1.76026	0.3553	4.95428	7.25999e-07	1.66992e-06	e0206335ee493f2e22a91cefab3ecd1d	Bacteria	Cyanobacteria	Sericytochromatia
	Rhizoplane	Fertilized	0.0373471	9.56145	1.92327	0.38899	4.94426	7.64348e-07	1.75507e-06	753a8411ef97c58ee7bca6a3411ac594	Bacteria	Proteobacteria	Alphaproteobacteria	Rhizobiales	Rhizobiaceae	Allorhizobium_Neorhizobium_Pararhizobium_Rhizobium
	Rhizoplane	Fertilized	0.00985106	2.52202	1.61027	0.32579	4.94267	7.70581e-07	1.76631e-06	31f5fd357116f08bc5bb8c667c12aed2	Bacteria	Firmicutes	Bacilli	Alicyclobacillales	Alicyclobacillaceae	Alicyclobacillus	Alicyclobacillus_acidoterrestris
	Rhizoplane	Fertilized	0.0410604	10.5121	1.88203	0.381738	4.93015	8.21671e-07	1.87364e-06	e4a001ca97a303e31f954b8171ada6f3	Bacteria	Chloroflexi	Ktedonobacteria	C0119
	Rhizoplane	Fertilized	0.0136484	3.4942	1.61004	0.327149	4.92142	8.59184e-07	1.95242e-06	89241fbe733dae56a1708359876f7024	Bacteria	Actinobacteriota	Thermoleophilia	Gaiellales	uncultured	uncultured_bacterium
	Rhizoplane	Fertilized	0.0398286	10.1967	1.80353	0.367563	4.90672	9.26136e-07	2.10094e-06	4e35ff64ad39697ab6774a0eb1c67d80	Bacteria	Actinobacteriota	Actinobacteria	Propionibacteriales	Nocardioidaceae	Nocardioides
	Rhizoplane	Fertilized	0.337831	86.49	1.79793	0.367015	4.8988	9.64258e-07	2.17992e-06	b7e3878658320832a29871744e12c176	Bacteria	Proteobacteria	Alphaproteobacteria	Rhizobiales	Rhizobiaceae	Allorhizobium_Neorhizobium_Pararhizobium_Rhizobium
	Rhizoplane	Fertilized	0.119897	30.6955	2.12249	0.435906	4.86914	1.12087e-06	2.51244e-06	ec07dd324cb6803f4f3acdc72bb693bc	Bacteria	Bacteroidota	Bacteroidia	Sphingobacteriales	Sphingobacteriaceae	Pedobacter
	Rhizoplane	Fertilized	0.0120238	3.07828	1.4582	0.300809	4.84758	1.24974e-06	2.78236e-06	9af15450fed320a01d37c07b57187df8	Bacteria	Actinobacteriota	Actinobacteria	Corynebacteriales	Nocardiaceae	Smaragdicoccus
	Rhizoplane	Fertilized	0.01225	3.1362	1.6249	0.336976	4.822	1.42129e-06	3.14834e-06	4c346161a82ed43184a85c3a8e27b14f	Bacteria	Cyanobacteria	Cyanobacteriia	Chloroplast
	Rhizoplane	Fertilized	0.0348607	8.92488	1.91538	0.397857	4.81425	1.47755e-06	3.25726e-06	af7f272f415783f96b06ed0b7c8ac617	Bacteria	Patescibacteria	Saccharimonadia	Saccharimonadales
	Rhizoplane	Fertilized	1.51414	387.643	2.38766	0.496879	4.80531	1.54513e-06	3.39414e-06	003ce524ad513780c2284361e9de82a0	Bacteria	Patescibacteria	Saccharimonadia	Saccharimonadales	uncultured_bacterium
	Rhizoplane	Fertilized	0.00949839	2.43174	1.56673	0.326134	4.80394	1.55576e-06	3.41179e-06	0fb52b2ccd0ef12c09d2d7d2ba0ef374	Bacteria	Proteobacteria	Gammaproteobacteria	Burkholderiales	Oxalobacteraceae	Massilia
	Rhizoplane	Fertilized	0.0457729	11.7186	1.88361	0.392686	4.79672	1.61283e-06	3.52521e-06	12b2c2d9d3f3958b5fd36f28f277eb2c	Bacteria	Patescibacteria	Saccharimonadia	Saccharimonadales	uncultured_bacterium
	Rhizoplane	Fertilized	0.152524	39.0485	2.15004	0.451148	4.76571	1.88194e-06	4.08632e-06	43c6038487f665996b62822f46d937de	Bacteria	Bacteroidota	Bacteroidia	Cytophagales	Spirosomaceae	Dyadobacter
	Rhizoplane	Fertilized	0.0146547	3.75184	1.57711	0.338126	4.66425	3.09738e-06	6.64877e-06	5e6e66ec1eee035f933ef5555b653884	Bacteria	Proteobacteria	Gammaproteobacteria	Burkholderiales
	Rhizoplane	Fertilized	0.0135002	3.45626	1.45387	0.322814	4.50373	6.67701e-06	1.39466e-05	78d0b978d1a6ea1c866f165a43714300	Bacteria	Bacteroidota	Bacteroidia	Flavobacteriales	Weeksellaceae	Chryseobacterium
	Rhizoplane	Fertilized	0.0129806	3.32325	1.58752	0.352806	4.4997	6.80506e-06	1.41916e-05	49f3c7dec81fdc39462c78e5e862ee45	Bacteria	Patescibacteria	Saccharimonadia	Saccharimonadales
	Rhizoplane	Fertilized	0.0192419	4.92624	1.58759	0.35431	4.48079	7.43684e-06	1.54846e-05	bc918a666312c2cb1ce5e067a794b28b	Bacteria	Cyanobacteria	Sericytochromatia
	Rhizoplane	Fertilized	0.013778	3.52739	1.41852	0.318574	4.45271	8.47931e-06	1.75443e-05	8de3230962b1abe635a8eb4c9e67eb01	Bacteria	Proteobacteria	Gammaproteobacteria	Gammaproteobacteria_Incertae_Sedis	Unknown_Family	Candidatus_Ovatusbacter	uncultured_bacterium
	Rhizoplane	Fertilized	0.0333886	8.54799	1.63962	0.37356	4.38917	1.13784e-05	2.32148e-05	b7be71f5343d4a3bfe25ed2fb45c7f53	Bacteria	Actinobacteriota	Actinobacteria	Propionibacteriales	Nocardioidaceae
	Rhizoplane	Fertilized	0.0112635	2.88363	1.45944	0.33477	4.35954	1.30336e-05	2.63875e-05	3cc4985d10c8fd1c62f85ca405b4aeea	Bacteria	Chloroflexi	Ktedonobacteria	Ktedonobacterales	JG30_KF_AS9	uncultured_bacterium
	Rhizoplane	Fertilized	0.0896508	22.952	1.70947	0.393922	4.33961	1.42734e-05	2.8765e-05	8a33d13c1fb3fa11018fafc743cdef7a	Bacteria	Proteobacteria	Alphaproteobacteria	Sphingomonadales	Sphingomonadaceae
	Rhizoplane	Fertilized	0.0671268	17.1855	1.74051	0.404392	4.30401	1.67735e-05	3.3395e-05	7a711e820e7ccef03b880e3bbbc9eea4	Bacteria	Actinobacteriota	Actinobacteria	Propionibacteriales	Nocardioidaceae	Nocardioides	uncultured_bacterium
	Rhizoplane	Fertilized	0.0153357	3.92619	1.5117	0.353307	4.27871	1.87979e-05	3.72006e-05	3e2257783184ee9639b208b873836b2e	Bacteria	WPS_2	uncultured_bacterium
	Rhizoplane	Fertilized	0.00960953	2.46019	1.29341	0.30665	4.21787	2.46623e-05	4.79423e-05	5c9fee892c505b12d959f41aa2ec2e35	Bacteria	Nitrospirota	Nitrospiria	Nitrospirales	Nitrospiraceae	Nitrospira
	Rhizoplane	Fertilized	0.0143312	3.66901	1.53317	0.366415	4.18425	2.86111e-05	5.489e-05	44a345bba967ab0a84fcbc9aedcdd489	Bacteria	Bacteroidota	Bacteroidia	Sphingobacteriales	Sphingobacteriaceae	Pedobacter
	Rhizoplane	Fertilized	0.0101275	2.59279	1.38107	0.330122	4.18351	2.87039e-05	5.49879e-05	cb68cfb42414cae09341a8af02cc7398	Bacteria	Proteobacteria	Alphaproteobacteria	Acetobacterales	Acetobacteraceae	uncultured	uncultured_bacterium
	Rhizoplane	Fertilized	0.0448442	11.4808	1.33106	0.32109	4.14546	3.39128e-05	6.45911e-05	4b2bf6ff3917f47d9ca39fe90950cc67	Bacteria	Deinococcota	Deinococci	Deinococcales	Deinococcaceae	Deinococcus
	Rhizoplane	Fertilized	0.0152864	3.91357	1.45988	0.35384	4.12582	3.6941e-05	6.98539e-05	fd986c847c3aa4cd24a68679bc1cf6bd	Bacteria	Firmicutes	Bacilli	Bacillales	Bacillaceae	Virgibacillus
	Rhizoplane	Fertilized	0.0765284	19.5925	1.69008	0.421436	4.01029	6.06453e-05	0.00011242	0722b53d2e5ec45e3cf15781c16f43df	Bacteria	Bacteroidota	Bacteroidia	Sphingobacteriales	Sphingobacteriaceae	Pedobacter
	Rhizoplane	Fertilized	0.0581891	14.8973	1.86472	0.470172	3.96604	7.30767e-05	0.000134706	bd779110b9dbedee9cc793e68f4d5fce	Bacteria	Actinobacteriota	Actinobacteria	Streptomycetales	Streptomycetaceae	Streptomyces
	Rhizoplane	Fertilized	0.00819615	2.09834	1.23001	0.310528	3.96103	7.46277e-05	0.0001368	e4caef6052412351ff8a9b4ec266718a	Bacteria	Acidobacteriota	Acidobacteriae	Acidobacteriales	Acidobacteriaceae__Subgroup_1
	Rhizoplane	Fertilized	0.0115315	2.95224	1.27305	0.322075	3.95267	7.72854e-05	0.000141083	7b22f6f19662f3d744666a6c02f69b89	Bacteria	Chloroflexi	KD4_96	uncultured_bacterium
	Rhizoplane	Fertilized	0.430183	110.133	1.97945	0.502175	3.94175	8.08904e-05	0.000146649	ff94baa55efc7e09f639ebd40a225942	Bacteria	Actinobacteriota	Actinobacteria	Micrococcales	Micrococcaceae	Arthrobacter
	Rhizoplane	Fertilized	0.0117918	3.01888	1.28698	0.328878	3.91325	9.10622e-05	0.000163962	5e24d1e4065b60e2624df2f1178b33da	Bacteria	WPS_2	uncultured_bacterium
	Rhizoplane	Non-fertilized	0.138637	35.4931	-4.57247	0.305946	-14.9454	1.66993e-50	3.14423e-48	bd54a6fb0145930d29144d6d13b1613e	Bacteria	Bacteroidota	Bacteroidia	Chitinophagales	Chitinophagaceae	Ferruginibacter
	Rhizoplane	Non-fertilized	0.0883925	22.6299	-4.81416	0.357507	-13.4659	2.48212e-41	2.97403e-39	3b11567bba2ae1e4bd3db1466b824ef2	Bacteria	Fibrobacterota	Fibrobacteria	Fibrobacterales	Fibrobacteraceae	possible_genus_04
	Rhizoplane	Non-fertilized	0.205721	52.6678	-3.7427	0.292171	-12.81	1.44218e-37	1.056e-35	77b7be6dac16bcd450dca7255e98217d	Bacteria	Chloroflexi	Anaerolineae	SBR1031	A4b
	Rhizoplane	Non-fertilized	0.885555	226.716	-4.5464	0.378104	-12.0242	2.651e-33	1.29408e-31	676662dc3cfd5b6c046bc1db5dec2cd4	Bacteria	Proteobacteria	Gammaproteobacteria	Burkholderiales	Comamonadaceae	Rhodoferax
	Rhizoplane	Non-fertilized	0.131938	33.7781	-3.61965	0.307759	-11.7613	6.17686e-32	2.80728e-30	abc43c782b2b11738b5abd7a796e382d	Bacteria	Proteobacteria	Gammaproteobacteria	Burkholderiales	Comamonadaceae	Rhizobacter
	Rhizoplane	Non-fertilized	0.17337	44.3854	-3.924	0.346047	-11.3395	8.36215e-30	3.33979e-28	a7e1096c1a7dd195712389e51c951fac	Bacteria	Proteobacteria	Gammaproteobacteria	Burkholderiales	Comamonadaceae	Pelomonas	uncultured_bacterium
	Rhizoplane	Non-fertilized	0.0626485	16.039	-2.9789	0.265678	-11.2125	3.54162e-29	1.33367e-27	cdb8d38f6b0dceb3aa7f4881a4534997	Bacteria	Proteobacteria	Alphaproteobacteria	Caulobacterales	Caulobacteraceae	uncultured
	Rhizoplane	Non-fertilized	0.0805568	20.6238	-3.63869	0.32976	-11.0344	2.60911e-28	9.29407e-27	9869dc140ed788efb89ea8504d1b4cd6	Bacteria	Bacteroidota	Bacteroidia	Cytophagales	Microscillaceae	uncultured
	Rhizoplane	Non-fertilized	0.0791303	20.2586	-3.95204	0.358695	-11.0178	3.13478e-28	1.08727e-26	33e790317da8a8bd2c6f6fa7bd89e1b5	Bacteria	Proteobacteria	Alphaproteobacteria	Rhizobiales	Rhizobiaceae	Allorhizobium_Neorhizobium_Pararhizobium_Rhizobium
	Rhizoplane	Non-fertilized	0.169061	43.2822	-4.33192	0.393644	-11.0047	3.62853e-28	1.21089e-26	1ce4f4fdb96a69ca82d31173e6dc0ab8	Bacteria	Proteobacteria	Gammaproteobacteria	Burkholderiales	Oxalobacteraceae	Massilia
	Rhizoplane	Non-fertilized	0.15973	40.8933	-3.91083	0.355454	-11.0024	3.72265e-28	1.21089e-26	7a79356d5c665b1926899ac653fc31f5	Bacteria	Acidobacteriota	Acidobacteriae	Acidobacteriales	Acidobacteriaceae_Subgroup_1	Occallatibacter
	Rhizoplane	Non-fertilized	0.063786	16.3302	-4.32019	0.393731	-10.9724	5.18555e-28	1.62728e-26	ced80a9c148afd69f1b332734abea7e1	Bacteria	Bacteroidota	Bacteroidia	Sphingobacteriales	KD3_93
	Rhizoplane	Non-fertilized	0.177678	45.4884	-4.04261	0.369768	-10.9328	8.03128e-28	2.40573e-26	dcf9324e32da5a58bda9033d6fcf1597	Bacteria	Bacteroidota	Bacteroidia	Cytophagales	Microscillaceae	uncultured	uncultured_bacterium
	Rhizoplane	Non-fertilized	0.142492	36.4803	-3.93448	0.36069	-10.9082	1.05321e-27	3.08475e-26	dd65a54f4f866416d9bcf4f40fe0a3db	Bacteria	Proteobacteria	Gammaproteobacteria	Burkholderiales	Oxalobacteraceae	Duganella
	Rhizoplane	Non-fertilized	0.0866258	22.1776	-3.45673	0.319827	-10.8081	3.15095e-27	8.65198e-26	a658ec82eb5b1e184c6e3a3ee74876df	Bacteria	Proteobacteria	Gammaproteobacteria	Burkholderiales	Comamonadaceae	Rubrivivax
	Rhizoplane	Non-fertilized	0.058639	15.0125	-4.19214	0.39109	-10.7191	8.27842e-27	2.1394e-25	caa77fa602bcec032d3d96b1f0a82e9f	Bacteria	Acidobacteriota	Acidobacteriae	Acidobacteriales	Acidobacteriaceae__Subgroup_1
	Rhizoplane	Non-fertilized	0.0444887	11.3898	-3.60661	0.345984	-10.4242	1.9223e-25	4.36826e-24	d9da84c0a214df375ead3daf097fb598	Bacteria	Bacteroidota	Bacteroidia	Chitinophagales	Chitinophagaceae	Puia
	Rhizoplane	Non-fertilized	0.124346	31.8345	-3.23022	0.31971	-10.1036	5.32566e-24	1.11416e-22	f20f913213bdd96a275f955ba2d1475f	Bacteria	Bacteroidota	Bacteroidia	Chitinophagales	Chitinophagaceae	uncultured
	Rhizoplane	Non-fertilized	0.321021	82.1863	-3.4662	0.344266	-10.0684	7.62206e-24	1.56967e-22	7380944a956179d15ca75b44e39f8929	Bacteria	Proteobacteria	Gammaproteobacteria	Burkholderiales	Comamonadaceae	Rhizobacter
	Rhizoplane	Non-fertilized	0.0897294	22.9721	-3.88068	0.385582	-10.0645	7.93096e-24	1.60816e-22	1d4c7e75e0c134e69b2d5cff8efa2fd2	Bacteria	Bacteroidota	Bacteroidia	Sphingobacteriales	Sphingobacteriaceae	Mucilaginibacter
	Rhizoplane	Non-fertilized	0.0763612	19.5497	-3.05801	0.304745	-10.0346	1.0735e-23	2.14376e-22	21a6f0387cfbb2deb3ab75779a2aa71b	Bacteria	Chloroflexi	Anaerolineae	SBR1031	uncultured_bacterium
	Rhizoplane	Non-fertilized	0.168926	43.2478	-3.33574	0.332835	-10.0222	1.21731e-23	2.39465e-22	f05b5734c40d59ab1da76d1f3798bcc3	Bacteria	Chloroflexi	Anaerolineae	SBR1031	A4b
	Rhizoplane	Non-fertilized	0.0479885	12.2858	-3.23669	0.323312	-10.011	1.36313e-23	2.60377e-22	9108a23934a782a21565e741d036eddc	Bacteria	Acidobacteriota	Acidobacteriae	Solibacterales	Solibacteraceae
	Rhizoplane	Non-fertilized	0.0421316	10.7864	-3.68622	0.372168	-9.90472	3.97086e-23	7.16931e-22	eb1dad16ce276a61d11e69abacfb2be0	Bacteria	Acidobacteriota	Acidobacteriae	Solibacterales	Solibacteraceae	Candidatus_Solibacter	uncultured_bacterium
	Rhizoplane	Non-fertilized	0.0933418	23.897	-3.58529	0.363097	-9.87421	5.38549e-23	9.59199e-22	58925f58f05a18bf250d12a7e80ce1d5	Bacteria	Acidobacteriota	Acidobacteriae	Acidobacteriales
	Rhizoplane	Non-fertilized	0.064093	16.4088	-3.56216	0.361034	-9.86657	5.81206e-23	1.00875e-21	639457528f1b8f83fd66578b494ee74f	Bacteria	Proteobacteria	Gammaproteobacteria	Burkholderiales	Oxalobacteraceae	Collimonas
	Rhizoplane	Non-fertilized	0.049978	12.7951	-3.11998	0.317733	-9.8195	9.27998e-23	1.56808e-21	3cc312c9a906cdaf7af32d4eacf3a654	Bacteria	Proteobacteria	Alphaproteobacteria	Azospirillales	Inquilinaceae	Inquilinus
	Rhizoplane	Non-fertilized	0.0583407	14.9361	-3.06651	0.313727	-9.77442	1.4498e-22	2.35905e-21	2608624004ff2c3a6bed0aa835abd93a	Bacteria	Proteobacteria	Gammaproteobacteria	Burkholderiales	Comamonadaceae
	Rhizoplane	Non-fertilized	0.03648	9.33945	-3.14795	0.323302	-9.73688	2.09908e-22	3.29356e-21	a9b23bc2d3080f7df7b74836899b7c2d	Bacteria	Bacteroidota	Bacteroidia	Cytophagales	Cytophagaceae	Cytophaga
	Rhizoplane	Non-fertilized	0.080602	20.6354	-3.8766	0.398818	-9.72024	2.47198e-22	3.78846e-21	a79b456e1b20e2b545963052e7551533	Bacteria	Proteobacteria	Gammaproteobacteria	Diplorickettsiales	Diplorickettsiaceae	uncultured
	Rhizoplane	Non-fertilized	0.0546403	13.9888	-3.49009	0.359468	-9.70904	2.75912e-22	4.1799e-21	d430667800e9cec2adcfe067d23d9e14	Bacteria	Bacteroidota	Bacteroidia	Chitinophagales	Chitinophagaceae
	Rhizoplane	Non-fertilized	0.0866202	22.1761	-3.43994	0.356584	-9.64693	5.06488e-22	7.40769e-21	f7501d4b0a008d6c82e4405737f40064	Bacteria	Bacteroidota	Bacteroidia	Sphingobacteriales	env_OPS_17	uncultured_bacterium
	Rhizoplane	Non-fertilized	0.0646506	16.5516	-4.10525	0.429111	-9.56688	1.10177e-21	1.54482e-20	9c0ad6925bab7d5893cb2932ee3650a9	Bacteria	Patescibacteria	Saccharimonadia	Saccharimonadales	uncultured_bacterium
	Rhizoplane	Non-fertilized	0.0349989	8.96026	-3.4008	0.355712	-9.56053	1.17153e-21	1.62535e-20	4b60593bbd11f8e1aba26fa8053cb655	Bacteria	Bacteroidota	Bacteroidia	Chitinophagales	Chitinophagaceae	Edaphobaculum
	Rhizoplane	Non-fertilized	0.122516	31.3661	-3.43565	0.36058	-9.52812	1.60154e-21	2.19877e-20	2f98ecd9a0164af8b223ab353b416334	Bacteria	Verrucomicrobiota	Verrucomicrobiae	Pedosphaerales	Pedosphaeraceae	uncultured
	Rhizoplane	Non-fertilized	0.322923	82.6734	-4.15848	0.437327	-9.50886	1.92758e-21	2.61913e-20	65b3e15201747b471d7dc20c0d2ef2c8	Bacteria	Bacteroidota	Bacteroidia	Sphingobacteriales	Sphingobacteriaceae	Mucilaginibacter
	Rhizoplane	Non-fertilized	0.10012	25.6324	-3.31121	0.348334	-9.50584	1.98449e-21	2.66894e-20	e248a0ee6ead88af34a906ecfafe1e77	Bacteria	Acidobacteriota	Acidobacteriae	Acidobacteriales	Koribacteraceae	Candidatus_Koribacter
	Rhizoplane	Non-fertilized	0.056776	14.5356	-3.2861	0.346739	-9.47717	2.61265e-21	3.47826e-20	d613e1ba8a8ebdd84812439ec6b987e8	Bacteria	Bacteroidota	Bacteroidia	Sphingobacteriales	Sphingobacteriaceae	Mucilaginibacter
	Rhizoplane	Non-fertilized	0.0688955	17.6383	-3.19708	0.337566	-9.47099	2.77193e-21	3.6534e-20	573e429a8ff291ef1b790b15e32640c0	Bacteria	Patescibacteria	Dojkabacteria	uncultured_bacterium
	Rhizoplane	Non-fertilized	0.0804912	20.607	-3.18182	0.336082	-9.46739	2.8692e-21	3.74416e-20	8298540d7b4b395f4b16979a5faf7c85	Bacteria	Proteobacteria	Gammaproteobacteria	Burkholderiales	Methylophilaceae
	Rhizoplane	Non-fertilized	0.0538222	13.7793	-4.05054	0.431773	-9.38117	6.52468e-21	8.26878e-20	8c1d34d8c4872aaf4fb5fe17313de4a0	Bacteria	Proteobacteria	Gammaproteobacteria	Burkholderiales	Oxalobacteraceae	Massilia	uncultured_bacterium
	Rhizoplane	Non-fertilized	0.0586245	15.0088	-3.22134	0.345782	-9.3161	1.20696e-20	1.51502e-19	885a7d35279bc53d200cbc75c45b44d2	Bacteria	Bacteroidota	Bacteroidia	Cytophagales	Microscillaceae	uncultured
	Rhizoplane	Non-fertilized	0.143534	36.7471	-3.14265	0.338096	-9.29515	1.46995e-20	1.81064e-19	be0f804226d843ac47a0d7d2a8c898cf	Bacteria	Myxococcota	Polyangia	Polyangiales	BIrii41	metagenome
	Rhizoplane	Non-fertilized	0.0388625	9.9494	-3.50941	0.378261	-9.27774	1.73112e-20	2.11261e-19	d1021293439837c820691b03dceadcae	Bacteria	Bacteroidota	Bacteroidia	Sphingobacteriales	Sphingobacteriaceae	Mucilaginibacter
	Rhizoplane	Non-fertilized	0.108752	27.8423	-3.46502	0.373587	-9.27501	1.77597e-20	2.13612e-19	38f9c0f68dcf701ac07611edd75418f1	Bacteria	Proteobacteria	Gammaproteobacteria	Burkholderiales	Comamonadaceae	Rhizobacter
	Rhizoplane	Non-fertilized	0.0996693	25.5169	-3.23752	0.349073	-9.2746	1.7828e-20	2.13612e-19	278b4f9cac59f8eae0edc0db93579ff8	Bacteria	Bacteroidota	Bacteroidia	Cytophagales	Microscillaceae	uncultured	uncultured_bacterium
	Rhizoplane	Non-fertilized	0.0303599	7.77261	-2.82855	0.305071	-9.27177	1.83084e-20	2.17392e-19	e0ffdc7aae23a65dd105e318347a6418	Bacteria	Acidobacteriota	Acidobacteriae	Bryobacterales	Bryobacteraceae
	Rhizoplane	Non-fertilized	0.0615527	15.7585	-3.05844	0.330609	-9.25095	2.22505e-20	2.57247e-19	4e393c1dfc3e69c1f99f3a673d716324	Bacteria	Proteobacteria	Gammaproteobacteria	Burkholderiales	Comamonadaceae	uncultured
	Rhizoplane	Non-fertilized	0.129259	33.0923	-4.01014	0.433533	-9.2499	2.24693e-20	2.57518e-19	8a2e1c2e75bea87b012b22ebf132d71a	Bacteria	Bacteroidota	Bacteroidia	Flavobacteriales	Flavobacteriaceae	Flavobacterium
	Rhizoplane	Non-fertilized	0.127515	32.6458	-2.82532	0.307274	-9.19476	3.75826e-20	4.19779e-19	e53efe32ba90f936cfe8e548374bd8aa	Bacteria	Proteobacteria	Gammaproteobacteria	Burkholderiales	Comamonadaceae	Variovorax
	Rhizoplane	Non-fertilized	0.289999	74.2444	-3.52727	0.383664	-9.19363	3.79805e-20	4.20658e-19	720c0365474e9f2c8adb08d1a5068da2	Bacteria	Proteobacteria	Gammaproteobacteria	Burkholderiales	Oxalobacteraceae	Massilia	uncultured_bacterium
	Rhizoplane	Non-fertilized	0.0751243	19.233	-3.39427	0.37003	-9.17296	4.60221e-20	4.97189e-19	a7d67e3ee5decdf1e34d4fc602cae238	Bacteria	Bacteroidota	Bacteroidia	Cytophagales	Microscillaceae	uncultured	uncultured_bacterium
	Rhizoplane	Non-fertilized	0.0363374	9.30295	-3.45561	0.377976	-9.14238	6.10905e-20	6.54612e-19	10b2963e0287186de763bbcaa38a8ae2	Bacteria	Proteobacteria	Alphaproteobacteria	Rhodospirillales	uncultured	uncultured_bacterium
	Rhizoplane	Non-fertilized	0.0489674	12.5364	-3.15963	0.346419	-9.12083	7.45513e-20	7.92408e-19	dbcfed585091836b64b10d3d57e02f6f	Bacteria	Bacteroidota	Bacteroidia	Sphingobacteriales	Sphingobacteriaceae	Mucilaginibacter
	Rhizoplane	Non-fertilized	0.13035	33.3716	-3.32512	0.365411	-9.09967	9.06074e-20	9.55364e-19	0e5bc215490245e62e02ef6a2f993932	Bacteria	Proteobacteria	Alphaproteobacteria	Rhizobiales	Devosiaceae	Devosia
	Rhizoplane	Non-fertilized	0.0993224	25.4281	-2.79123	0.307095	-9.08914	9.98247e-20	1.0442e-18	35ddf0f7896f49aa051eb1cbeee34074	Bacteria	Bacteroidota	Bacteroidia	Chitinophagales	Chitinophagaceae
	Rhizoplane	Non-fertilized	0.0591117	15.1335	-3.59963	0.397911	-9.04632	1.47871e-19	1.5226e-18	d648335d347c21b6429283282986f865	Bacteria	Bacteroidota	Bacteroidia	Cytophagales	Microscillaceae	uncultured	uncultured_bacterium
	Rhizoplane	Non-fertilized	0.047954	12.277	-3.1092	0.344423	-9.02727	1.76006e-19	1.79827e-18	abe2fd48885c60eee6ab5a96cbf1f507	Bacteria	Verrucomicrobiota	Verrucomicrobiae	Pedosphaerales	Pedosphaeraceae	DEV008
	Rhizoplane	Non-fertilized	0.112798	28.8781	-4.15062	0.460266	-9.01787	1.91776e-19	1.94431e-18	7168cdc6a1904d0b5c8ba38e66d68357	Bacteria	Bacteroidota	Bacteroidia	Sphingobacteriales	Sphingobacteriaceae	Mucilaginibacter
	Rhizoplane	Non-fertilized	0.140488	35.9672	-2.96991	0.332095	-8.94297	3.78857e-19	3.78283e-18	2a4745f54967468c335c6d4259c7e129	Bacteria	Proteobacteria	Gammaproteobacteria	Burkholderiales	Comamonadaceae	Polaromonas
	Rhizoplane	Non-fertilized	0.0980928	25.1133	-3.138	0.351187	-8.9354	4.05717e-19	4.02057e-18	273fe6577d95f30f0e6249c1fe438b95	Bacteria	Bacteroidota	Bacteroidia	Chitinophagales	Chitinophagaceae	Chitinophaga
	Rhizoplane	Non-fertilized	0.0695481	17.8054	-3.28704	0.368823	-8.91224	5.00111e-19	4.86973e-18	ff729781cd8a2e9d1c6e80c3b10aa6a4	Bacteria	Proteobacteria	Alphaproteobacteria	Rhizobiales	Rhizobiaceae	Allorhizobium_Neorhizobium_Pararhizobium_Rhizobium
	Rhizoplane	Non-fertilized	0.0414251	10.6055	-3.19942	0.359039	-8.91107	5.05416e-19	4.86973e-18	393243768529c74e20e64e6ee41c5477	Bacteria	Bacteroidota	Bacteroidia	Sphingobacteriales	Sphingobacteriaceae	Mucilaginibacter
	Rhizoplane	Non-fertilized	0.210081	53.7841	-3.61439	0.406778	-8.8854	6.36916e-19	6.08301e-18	549ae96c7da3c234d31a1a57ee4871ad	Bacteria	Proteobacteria	Gammaproteobacteria	Burkholderiales	Oxalobacteraceae	Massilia	uncultured_bacterium
	Rhizoplane	Non-fertilized	0.0420364	10.762	-2.56492	0.290845	-8.81888	1.15615e-18	1.08071e-17	829ba51b10cf24f71fb6f8d8d0c1b87f	Bacteria	Bacteroidota	Bacteroidia	Chitinophagales	Chitinophagaceae	uncultured	uncultured_bacterium
	Rhizoplane	Non-fertilized	0.0422994	10.8293	-3.58764	0.408062	-8.79191	1.47044e-18	1.35527e-17	bf289a9530033ff5a80952fb7d6fac7f	Bacteria	Acidobacteriota	Acidobacteriae	Solibacterales	Solibacteraceae	Candidatus_Solibacter	uncultured_bacterium
	Rhizoplane	Non-fertilized	0.124924	31.9825	-3.26294	0.371331	-8.78715	1.53403e-18	1.40406e-17	718fa3305491c84b8205ce44f45a5517	Bacteria	Proteobacteria	Alphaproteobacteria	Rhodobacterales	Rhodobacteraceae	Rhodobacter	uncultured_bacterium
	Rhizoplane	Non-fertilized	0.047924	12.2693	-3.87136	0.440858	-8.78142	1.61419e-18	1.4572e-17	0cf96d818be691d3251f53dc0785b8b3	Bacteria	Proteobacteria	Gammaproteobacteria	Burkholderiales	Oxalobacteraceae	Massilia	uncultured_bacterium
	Rhizoplane	Non-fertilized	0.040607	10.396	-3.53902	0.403299	-8.77519	1.7062e-18	1.51944e-17	cea110b6fb39d7f8364041391791e888	Bacteria	Cyanobacteria	Cyanobacteriia	Cyanobacteriales	Nostocaceae
	Rhizoplane	Non-fertilized	0.122662	31.4034	-3.37515	0.386442	-8.7339	2.46032e-18	2.17631e-17	6f26adf89852d84d25b40937c4ef5929	Bacteria	Bacteroidota	Bacteroidia	Sphingobacteriales	Sphingobacteriaceae	Mucilaginibacter
	Rhizoplane	Non-fertilized	0.0679296	17.391	-3.06849	0.351634	-8.72638	2.62947e-18	2.29596e-17	4c73d1ca7db9db606ac450cd9c033012	Bacteria	Bacteroidota	Bacteroidia	Cytophagales	Microscillaceae	uncultured
	Rhizoplane	Non-fertilized	0.0316247	8.09642	-3.22573	0.370075	-8.71643	2.87103e-18	2.48948e-17	9597ab03a83991896d447eaee4d7c3a8	Bacteria	Verrucomicrobiota	Verrucomicrobiae	Pedosphaerales	Pedosphaeraceae	Ellin516
	Rhizoplane	Non-fertilized	0.100107	25.6288	-3.14651	0.36368	-8.65188	5.06595e-18	4.28008e-17	c4641ca0b8a66dc562eaf0db9abf610f	Bacteria	Acidobacteriota	Acidobacteriae	Acidobacteriales	Acidobacteriaceae__Subgroup_1
	Rhizoplane	Non-fertilized	0.0876427	22.4379	-3.42174	0.396277	-8.63471	5.88757e-18	4.91128e-17	688421e2139d63fb808bf3e1c4c44431	Bacteria	Proteobacteria	Gammaproteobacteria	Burkholderiales	Comamonadaceae	Rhizobacter
	Rhizoplane	Non-fertilized	0.065349	16.7304	-2.96236	0.345364	-8.57749	9.6968e-18	7.93813e-17	1fe1bafb0375ebae4bf6347bddabbd56	Bacteria	Bacteroidota	Bacteroidia	Cytophagales	Microscillaceae	uncultured	uncultured_bacterium
	Rhizoplane	Non-fertilized	0.0541558	13.8647	-3.07699	0.359881	-8.55002	1.23063e-17	1.00121e-16	362c1595ba96164c036889c81ca2331e	Bacteria	Bacteroidota	Bacteroidia	Cytophagales	Spirosomaceae	Emticicia
	Rhizoplane	Non-fertilized	0.0486426	12.4533	-2.82017	0.330391	-8.53586	1.39121e-17	1.12491e-16	2cc55e4867735ee91b5deab510ca4b8f	Bacteria	Proteobacteria	Gammaproteobacteria	Xanthomonadales	Rhodanobacteraceae	Rhodanobacter	uncultured_bacterium
	Rhizoplane	Non-fertilized	0.040162	10.2821	-2.75456	0.32371	-8.50932	1.74951e-17	1.39749e-16	1a287a79f51483b27bbbd494b3dd3efd	Bacteria	Acidobacteriota	Holophagae	Holophagales	Holophagaceae
	Rhizoplane	Non-fertilized	0.370503	94.8546	-3.13599	0.370319	-8.46834	2.48925e-17	1.96457e-16	eaa662f8a672c53b8fd8b280c0d530b0	Bacteria	Bacteroidota	Bacteroidia	Sphingobacteriales	Sphingobacteriaceae	Mucilaginibacter	uncultured_bacterium
	Rhizoplane	Non-fertilized	0.0381886	9.77687	-3.51932	0.416152	-8.45681	2.74795e-17	2.15583e-16	ef82cfccd8df653937d3f6588efde16d	Bacteria	Verrucomicrobiota	Verrucomicrobiae	Opitutales	Opitutaceae
	Rhizoplane	Non-fertilized	0.0347125	8.88694	-3.37365	0.399683	-8.44081	3.15158e-17	2.45786e-16	5d76eeef2136838859d2d7721f51c1b1	Bacteria	Verrucomicrobiota	Verrucomicrobiae	Pedosphaerales	Pedosphaeraceae	ADurb_Bin063_1
	Rhizoplane	Non-fertilized	0.038222	9.78544	-2.49389	0.295486	-8.43997	3.17429e-17	2.46101e-16	7cf68990f263b618dc1ff52609c8a6cf	Bacteria	Proteobacteria	Gammaproteobacteria	Xanthomonadales	Xanthomonadaceae	Lysobacter
	Rhizoplane	Non-fertilized	0.0983492	25.1789	-3.63765	0.43194	-8.42166	3.71191e-17	2.84436e-16	a9e651d988e420b6f720f08234b03c6f	Bacteria	Bacteroidota	Bacteroidia	Flavobacteriales	Flavobacteriaceae	Flavobacterium
	Rhizoplane	Non-fertilized	0.0427575	10.9466	-3.15173	0.374469	-8.41652	3.87842e-17	2.95477e-16	83ba71f9c6659e4090d2da908051a6cc	Bacteria	Proteobacteria	Alphaproteobacteria	uncultured
	Rhizoplane	Non-fertilized	0.0569974	14.5922	-3.61101	0.430309	-8.39168	4.79245e-17	3.63015e-16	a777f324d7868d8ea0fe29ba4770d854	Bacteria	Proteobacteria	Gammaproteobacteria	Burkholderiales	Rhodocyclaceae	Ferribacterium
	Rhizoplane	Non-fertilized	0.05178	13.2565	-2.87277	0.342539	-8.38668	5.00066e-17	3.74481e-16	f25bf1846b2a3a82963ea689878b28a8	Bacteria	Acidobacteriota	Acidobacteriae	Subgroup_2	uncultured_bacterium
	Rhizoplane	Non-fertilized	0.0319922	8.1905	-2.77637	0.331261	-8.38121	5.23857e-17	3.90081e-16	9a7999994777407e676610cb594962f6	Bacteria	Bacteroidota	Bacteroidia	Chitinophagales	Chitinophagaceae	Edaphobaculum
	Rhizoplane	Non-fertilized	0.0339672	8.69614	-2.69118	0.321206	-8.37838	5.3663e-17	3.97347e-16	74cd37453511b7e9b46242aebf16d457	Bacteria	Bacteroidota	Bacteroidia	Sphingobacteriales	env_OPS_17
	Rhizoplane	Non-fertilized	0.0306988	7.85936	-3.07875	0.367654	-8.37405	5.56733e-17	4.07653e-16	61dc332c34b7d4111b3a18042ec43a40	Bacteria	Bacteroidota	Bacteroidia	Sphingobacteriales	Sphingobacteriaceae	Mucilaginibacter
	Rhizoplane	Non-fertilized	0.0434221	11.1167	-3.12	0.373141	-8.36146	6.19491e-17	4.4862e-16	8869b95c6a77fd5682869dd87554a189	Bacteria	Bacteroidota	Bacteroidia	Sphingobacteriales	env_OPS_17	uncultured_bacterium
	Rhizoplane	Non-fertilized	0.114815	29.3945	-2.84654	0.341236	-8.34185	7.31356e-17	5.21042e-16	1f65237c5a47d4acecc36bb6d5b94d16	Bacteria	Bacteroidota	Bacteroidia	Chitinophagales	Chitinophagaceae	Niastella
	Rhizoplane	Non-fertilized	0.0583611	14.9413	-3.07425	0.368643	-8.33937	7.469e-17	5.29255e-16	05cad555060a6a1f45ea5917a599fff3	Bacteria	Verrucomicrobiota	Verrucomicrobiae	Chthoniobacterales	Terrimicrobiaceae	Terrimicrobium
	Rhizoplane	Non-fertilized	0.0290856	7.44636	-3.10498	0.373188	-8.32015	8.78491e-17	6.15878e-16	aed67c911f71f287816ea82a536298ba	Bacteria	Bacteroidota	Bacteroidia	Cytophagales	Microscillaceae	uncultured
	Rhizoplane	Non-fertilized	0.0309464	7.92276	-3.04846	0.367512	-8.29485	1.08727e-16	7.54219e-16	bf3832b794c6abd1de4e8a7eafbade2b	Bacteria	Acidobacteriota	Acidobacteriae	Bryobacterales	Bryobacteraceae	Bryobacter
	Rhizoplane	Non-fertilized	0.0269341	6.89556	-2.98041	0.361884	-8.23582	1.78335e-16	1.22419e-15	b22e07417b5d4a31c15abd88ce6409d2	Bacteria	Chloroflexi	Anaerolineae	SBR1031	A4b
	Rhizoplane	Non-fertilized	0.211135	54.0537	-4.04344	0.492027	-8.21791	2.07072e-16	1.4141e-15	345ef379bdcf3fed26483c16d272fadd	Bacteria	Bacteroidota	Bacteroidia	Flavobacteriales	Flavobacteriaceae	Flavobacterium
	Rhizoplane	Non-fertilized	0.0845106	21.636	-2.89208	0.352559	-8.20311	2.34238e-16	1.59137e-15	ed1a02f740b62aab3db958af2f5c7788	Bacteria	Proteobacteria	Alphaproteobacteria	Sphingomonadales	Sphingomonadaceae
	Rhizoplane	Non-fertilized	0.0863768	22.1138	-3.49064	0.426041	-8.19322	2.54339e-16	1.71907e-15	57b15e8e88d836ba5b745665d7405360	Bacteria	Proteobacteria	Gammaproteobacteria	Burkholderiales	Oxalobacteraceae	Massilia	uncultured_bacterium
	Rhizoplane	Non-fertilized	0.0284539	7.28464	-3.06768	0.374647	-8.1882	2.65169e-16	1.78313e-15	86ae7287ec7758eb64bbd57b3f363b44	Bacteria	Proteobacteria	Gammaproteobacteria	Burkholderiales	Comamonadaceae
	Rhizoplane	Non-fertilized	0.0747987	19.1496	-3.24658	0.39831	-8.1509	3.6123e-16	2.40455e-15	5daa024affbbfdc73c8a34d534d66da2	Bacteria	Bacteroidota	Bacteroidia	Cytophagales	Cytophagaceae	Cytophaga
	Rhizoplane	Non-fertilized	0.0358779	9.18529	-2.58359	0.317381	-8.14034	3.94166e-16	2.6106e-15	5c473cff894fefc1ef36b2a7090fc411	Bacteria	Proteobacteria	Gammaproteobacteria
	Rhizoplane	Non-fertilized	0.0283565	7.25971	-2.94443	0.362432	-8.12408	4.50772e-16	2.97058e-15	566d641868448eecb0d5065ba9778587	Bacteria	Acidobacteriota	Acidobacteriae	Bryobacterales	Bryobacteraceae	Bryobacter
	Rhizoplane	Non-fertilized	0.0467059	11.9574	-2.93831	0.365068	-8.04866	8.37026e-16	5.48856e-15	0c3e973d9bd636a5b6be0c5b7eee052f	Bacteria	Bacteroidota	Bacteroidia	Cytophagales	Microscillaceae	Chryseolinea
	Rhizoplane	Non-fertilized	0.0550847	14.1025	-3.09212	0.384324	-8.04562	8.58096e-16	5.59886e-15	0243a6914de27841f07cc26f99c43f5d	Bacteria	Bacteroidota	Bacteroidia	Chitinophagales	Chitinophagaceae	Chitinophaga
	Rhizoplane	Non-fertilized	0.0325185	8.32525	-3.26903	0.406602	-8.03988	8.99251e-16	5.83849e-15	79362bec069977a7b8fafe6068f99053	Bacteria	Proteobacteria	Gammaproteobacteria	Burkholderiales	Oxalobacteraceae	Massilia	uncultured_bacterium
	Rhizoplane	Non-fertilized	0.0381879	9.77671	-3.05585	0.380325	-8.03485	9.36947e-16	6.05341e-15	27433bdbbf2d22686407b29d6ceb6a5b	Bacteria	Patescibacteria	Saccharimonadia	Saccharimonadales	Saccharimonadaceae
	Rhizoplane	Non-fertilized	0.0289788	7.41904	-2.4385	0.30361	-8.03168	9.61465e-16	6.18152e-15	b6502dd0732330356cd323e89b6dde3c	Bacteria	Fibrobacterota	Fibrobacteria	Fibrobacterales	Fibrobacteraceae	uncultured
	Rhizoplane	Non-fertilized	0.0403837	10.3389	-3.05243	0.381883	-7.9931	1.31584e-15	8.41885e-15	dab8e264fa7fcb0e47e9e3720ff8b946	Bacteria	Verrucomicrobiota	Verrucomicrobiae	Chthoniobacterales	Chthoniobacteraceae	Chthoniobacter
	Rhizoplane	Non-fertilized	0.0477001	12.212	-3.31249	0.414979	-7.9823	1.43631e-15	9.14521e-15	aec4bc41fe61f62bc363802bd1daa891	Bacteria	Proteobacteria	Gammaproteobacteria	Burkholderiales	Rhodocyclaceae
	Rhizoplane	Non-fertilized	0.0977939	25.0368	-3.05596	0.383712	-7.96421	1.66282e-15	1.05365e-14	7c84e61f430833a6bc4a21d99eb50d7c	Bacteria	Bacteroidota	Bacteroidia	Cytophagales	Microscillaceae	uncultured	uncultured_bacterium
	Rhizoplane	Non-fertilized	0.0936509	23.9761	-2.86313	0.359547	-7.96316	1.67696e-15	1.05753e-14	21f47bfba1a1d792dd0885212d044285	Bacteria	Chloroflexi	Anaerolineae	SBR1031	A4b
	Rhizoplane	Non-fertilized	0.062329	15.9572	-3.37034	0.423726	-7.95407	1.80476e-15	1.1327e-14	f5a1bce696573bc5298613d5ac5e3cfe	Bacteria	Bacteroidota	Bacteroidia	Sphingobacteriales	Sphingobacteriaceae	Mucilaginibacter
	Rhizoplane	Non-fertilized	0.0258789	6.6254	-2.4152	0.30382	-7.94943	1.87367e-15	1.17038e-14	f4c15902c87e853d53a7a898986bd496	Bacteria	Proteobacteria	Alphaproteobacteria	Rickettsiales	SM2D12	uncultured_bacterium
	Rhizoplane	Non-fertilized	0.0291727	7.46868	-2.43904	0.306912	-7.94703	1.91035e-15	1.18766e-14	5da3c926b1e2dae8b3ee4869f4ff50a6	Bacteria	Proteobacteria	Gammaproteobacteria	Xanthomonadales	Rhodanobacteraceae
	Rhizoplane	Non-fertilized	0.042183	10.7995	-2.62131	0.32989	-7.94602	1.92606e-15	1.1918e-14	063fff20cba3894d13f7871bd99eca01	Bacteria	Proteobacteria	Alphaproteobacteria	Rhizobiales	Rhizobiales_Incertae_Sedis	uncultured	uncultured_bacterium
	Rhizoplane	Non-fertilized	0.0552778	14.152	-2.92241	0.367832	-7.94497	1.94242e-15	1.19632e-14	45d4312516a435769ba43d1e1925d329	Bacteria	Bacteroidota	Bacteroidia	Sphingobacteriales	Sphingobacteriaceae	Mucilaginibacter
	Rhizoplane	Non-fertilized	0.0467855	11.9778	-2.82941	0.357339	-7.91801	2.41347e-15	1.46588e-14	21ffc38368872121d23cbd01debe8971	Bacteria	Bacteroidota	Bacteroidia	Cytophagales	Microscillaceae	uncultured	uncultured_bacterium
	Rhizoplane	Non-fertilized	0.052825	13.524	-2.60258	0.329304	-7.90327	2.71682e-15	1.63505e-14	1eaf4cf6db013cf3b17541f9b213ce5d	Bacteria	Chloroflexi	Anaerolineae
	Rhizoplane	Non-fertilized	0.03841	9.83356	-3.11245	0.393889	-7.90186	2.74775e-15	1.64615e-14	389e6c95c6c79785c98dfcda12314eaf	Bacteria	Proteobacteria	Gammaproteobacteria	Pseudomonadales	Pseudomonadaceae	Pseudomonas
	Rhizoplane	Non-fertilized	0.0234337	5.99939	-2.66425	0.338003	-7.88231	3.21392e-15	1.91672e-14	6db470459daeb29e230b1e97f145fd46	Bacteria	Acidobacteriota	Acidobacteriae	Bryobacterales	Bryobacteraceae	Bryobacter	metagenome
	Rhizoplane	Non-fertilized	0.0251536	6.43971	-2.48239	0.315557	-7.8667	3.64109e-15	2.14239e-14	83c5cc31913de19c7396c99f0afdcb6b	Bacteria	Acidobacteriota	Acidobacteriae	Acidobacteriales	uncultured	uncultured_bacterium
	Rhizoplane	Non-fertilized	0.0377039	9.65279	-2.76033	0.351313	-7.85718	3.92877e-15	2.2912e-14	fd10e6921f87997e55f1f20e084914d6	Bacteria	Proteobacteria	Alphaproteobacteria	Rhizobiales	Rhizobiales_Incertae_Sedis	uncultured	uncultured_bacterium
	Rhizoplane	Non-fertilized	0.428291	109.649	-3.3528	0.427066	-7.85079	4.1341e-15	2.40032e-14	f162a76a7ee92f141c421e012d433679	Bacteria	Proteobacteria	Gammaproteobacteria	Pseudomonadales	Pseudomonadaceae	Pseudomonas
	Rhizoplane	Non-fertilized	0.0286717	7.34041	-2.30847	0.295174	-7.82073	5.25182e-15	3.03592e-14	56041e83befaafdd15bfec9b3fc7ea2a	Bacteria	Proteobacteria	Gammaproteobacteria	Xanthomonadales	Xanthomonadaceae	uncultured	uncultured_bacterium
	Rhizoplane	Non-fertilized	0.0612996	15.6937	-2.9905	0.382655	-7.81513	5.49046e-15	3.16001e-14	5ad882927db37242251df94947762fa9	Bacteria	Acidobacteriota	Holophagae	Subgroup_7	uncultured_bacterium
	Rhizoplane	Non-fertilized	0.0318239	8.14741	-2.87446	0.368485	-7.80074	6.15468e-15	3.51163e-14	44c935f1f1ea0e3a2634128f5288d0a1	Bacteria	Verrucomicrobiota	Verrucomicrobiae	Pedosphaerales	Pedosphaeraceae	uncultured
	Rhizoplane	Non-fertilized	0.134384	34.4044	-2.62038	0.33606	-7.79736	6.3214e-15	3.59121e-14	fd2ffb6c61bdfd854d7ffc0e24e5cd08	Bacteria	Proteobacteria	Gammaproteobacteria	Burkholderiales	Comamonadaceae	Rhizobacter
	Rhizoplane	Non-fertilized	0.0435952	11.161	-2.83329	0.364542	-7.7722	7.71346e-15	4.36324e-14	e8a5778f94167fcd061cdce1d82de153	Bacteria	Bacteroidota	Bacteroidia	Sphingobacteriales	Sphingobacteriaceae	Mucilaginibacter
	Rhizoplane	Non-fertilized	0.0228055	5.83857	-2.71688	0.349923	-7.76424	8.21381e-15	4.62641e-14	53a007a2e6a96fd6a229d18b8c467e42	Bacteria	Acidobacteriota	Acidobacteriae	Solibacterales	Solibacteraceae	Candidatus_Solibacter	uncultured_bacterium
	Rhizoplane	Non-fertilized	0.09768	25.0076	-2.74718	0.353869	-7.76327	8.27678e-15	4.64204e-14	ea5d0d12b1a7225129bd52596fb32b09	Bacteria	Bacteroidota	Bacteroidia	Flavobacteriales	Crocinitomicaceae	Fluviicola
	Rhizoplane	Non-fertilized	0.0697015	17.8447	-3.18091	0.410154	-7.7554	8.80688e-15	4.89767e-14	f9ccf034f670bd8eac2b21cc9e40c2d3	Bacteria	Bacteroidota	Bacteroidia	Flavobacteriales	Flavobacteriaceae	Flavobacterium
	Rhizoplane	Non-fertilized	0.0515078	13.1868	-2.31693	0.299306	-7.741	9.86399e-15	5.4625e-14	86e7a67f8041f6a5d67ee69116883632	Bacteria	Chloroflexi	Ktedonobacteria	C0119
	Rhizoplane	Non-fertilized	0.0647062	16.5658	-2.36099	0.305122	-7.73785	1.01115e-14	5.57612e-14	19069dcdac5f474ae061bade1059fbbc	Bacteria	Proteobacteria	Gammaproteobacteria	Gammaproteobacteria_Incertae_Sedis	Unknown_Family	Acidibacter	uncultured_bacterium
	Rhizoplane	Non-fertilized	0.0743508	19.035	-2.83723	0.368766	-7.69385	1.42776e-14	7.77599e-14	188ff46fb300ecca3c4f2da3cdc6d4c9	Bacteria	Bacteroidota	Bacteroidia	Sphingobacteriales	env_OPS_17	uncultured_bacterium
	Rhizoplane	Non-fertilized	0.0651953	16.691	-2.87565	0.37418	-7.68521	1.52751e-14	8.28503e-14	122b9bfc013b73d3e11323cd86c6f116	Bacteria	Acidobacteriota	Acidobacteriae	Acidobacteriales	uncultured
	Rhizoplane	Non-fertilized	0.0286749	7.34121	-2.91088	0.378858	-7.68332	1.55023e-14	8.36276e-14	e33a0780426ae5015166abe603219131	Bacteria	Proteobacteria	Gammaproteobacteria	Burkholderiales	Comamonadaceae
	Rhizoplane	Non-fertilized	0.0612628	15.6842	-2.70742	0.35241	-7.68257	1.55928e-14	8.36276e-14	cbe7c3f6616bab4a05c741fa698faec3	Bacteria	Bacteroidota	Bacteroidia	Sphingobacteriales	env_OPS_17	uncultured_bacterium
	Rhizoplane	Non-fertilized	0.0229959	5.8873	-2.72539	0.354756	-7.68244	1.56088e-14	8.36276e-14	6a947916fb22ac82ffbcfa6c8c19bd57	Bacteria	Bacteroidota	Bacteroidia	Chitinophagales	Chitinophagaceae	Sediminibacterium
	Rhizoplane	Non-fertilized	0.0860849	22.0391	-2.89137	0.376727	-7.67498	1.6544e-14	8.82794e-14	4e2480b645eeb9fc733abb1b6deb1a2f	Bacteria	Proteobacteria	Alphaproteobacteria	Caulobacterales	Caulobacteraceae	Phenylobacterium	uncultured_bacterium
	Rhizoplane	Non-fertilized	0.0229025	5.86339	-2.69967	0.352726	-7.65374	1.95213e-14	1.03747e-13	e43413efb825b167584cde6741e42eae	Bacteria	Verrucomicrobiota	Verrucomicrobiae	Pedosphaerales	Pedosphaeraceae	uncultured_bacterium
	Rhizoplane	Non-fertilized	0.0448499	11.4823	-2.78803	0.364373	-7.65158	1.98522e-14	1.05081e-13	2e16f0c70a046fb736abeb2d272e5c33	Bacteria	Acidobacteriota	Acidobacteriae	Solibacterales	Solibacteraceae	Candidatus_Solibacter	uncultured_bacterium
	Rhizoplane	Non-fertilized	0.0468642	11.998	-3.02534	0.397803	-7.60511	2.8467e-14	1.48298e-13	b0c2e164a44248278d67f7a0c39ba301	Bacteria	Proteobacteria	Gammaproteobacteria	Pseudomonadales	Pseudomonadaceae	Pseudomonas
	Rhizoplane	Non-fertilized	0.0951982	24.3722	-2.65233	0.351387	-7.54817	4.4142e-14	2.25501e-13	7d072fcacdf1e688b1d7ce87ec18d825	Bacteria	Acidobacteriota	Acidobacteriae	Bryobacterales	Bryobacteraceae	Bryobacter
	Rhizoplane	Non-fertilized	0.0299488	7.66736	-2.74074	0.363235	-7.54538	4.50981e-14	2.29495e-13	5d97a1efb10902582ae53a9a59b855fa	Bacteria	Acidobacteriota	Acidobacteriae	Acidobacteriales	Acidobacteriaceae__Subgroup_1	Occallatibacter
	Rhizoplane	Non-fertilized	0.0504808	12.9239	-2.66991	0.353884	-7.54461	4.53633e-14	2.29957e-13	94a53cd189f222608239891ed89068e5	Bacteria	Proteobacteria	Gammaproteobacteria	Burkholderiales	Comamonadaceae	uncultured
	Rhizoplane	Non-fertilized	0.0560983	14.362	-2.83721	0.37627	-7.54036	4.68692e-14	2.35777e-13	1470e62ff9eadad9806d6c8dfe6991f5	Bacteria	Acidobacteriota	Acidobacteriae	Bryobacterales	Bryobacteraceae	Bryobacter	uncultured_bacterium
	Rhizoplane	Non-fertilized	0.038714	9.91139	-2.64803	0.35295	-7.50257	6.25787e-14	3.13607e-13	ccce0f91fbfcb30f774a32eb3948a21f	Bacteria	Bacteroidota	Bacteroidia	Chitinophagales	Chitinophagaceae
	Rhizoplane	Non-fertilized	0.0642986	16.4614	-2.83181	0.378132	-7.48896	6.94236e-14	3.46592e-13	6fb22cf99d1b44b1ce29175fdf78730d	Bacteria	Bacteroidota	Bacteroidia	Sphingobacteriales	Sphingobacteriaceae	Mucilaginibacter	uncultured_bacterium
	Rhizoplane	Non-fertilized	0.0253277	6.48429	-2.87199	0.387467	-7.41223	1.24197e-13	6.17703e-13	eac5093238681b159752dccc365d8752	Bacteria	Bacteroidota	Bacteroidia	Sphingobacteriales	Sphingobacteriaceae	Mucilaginibacter
	Rhizoplane	Non-fertilized	0.0304409	7.79335	-2.60161	0.351574	-7.39989	1.36297e-13	6.75335e-13	ccdc449db080c1596985a63f9d632440	Bacteria	Fibrobacterota	Fibrobacteria	Fibrobacterales	Fibrobacteraceae	possible_genus_04	uncultured_bacterium
	Rhizoplane	Non-fertilized	0.0214593	5.49391	-2.1894	0.29701	-7.37147	1.68757e-13	8.29931e-13	38f7edea5f126dc54137ec2946f51616	Bacteria	Acidobacteriota	Subgroup_22	uncultured_bacterium
	Rhizoplane	Non-fertilized	0.0380615	9.74434	-2.36506	0.321026	-7.36718	1.74278e-13	8.53897e-13	9487718a96f1e7c0fd1eaf5b51f3dcc1	Bacteria	Proteobacteria	Gammaproteobacteria	Xanthomonadales	Rhodanobacteraceae	Rhodanobacter	uncultured_bacterium
	Rhizoplane	Non-fertilized	0.236052	60.4329	-3.70884	0.504624	-7.3497	1.9865e-13	9.6321e-13	ba3116e3ea309ed5fea197b0f41197ca	Bacteria	Bacteroidota	Bacteroidia	Flavobacteriales	Flavobacteriaceae	Flavobacterium
	Rhizoplane	Non-fertilized	0.0271137	6.94152	-2.23709	0.305479	-7.3232	2.42132e-13	1.16471e-12	b665813eb691b4016d3dc9ff180d8b5c	Bacteria	Acidobacteriota	Acidobacteriae	Acidobacteriales	uncultured
	Rhizoplane	Non-fertilized	0.0208402	5.33543	-2.37298	0.32407	-7.32242	2.43531e-13	1.16718e-12	e3bdbe6e720b5021e9ae6358b9eae180	Bacteria	Proteobacteria	Gammaproteobacteria	R7C24
	Rhizoplane	Non-fertilized	0.0364407	9.32938	-2.39879	0.327736	-7.31928	2.4931e-13	1.18625e-12	a67c9b451426738653e6c2e39ac146ee	Bacteria	Proteobacteria	Gammaproteobacteria	Burkholderiales	Burkholderiaceae	Cupriavidus
	Rhizoplane	Non-fertilized	0.042127	10.7852	-2.55359	0.34893	-7.31837	2.51009e-13	1.18801e-12	2a61865bf77bd42569f1dc860d0afc5c	Bacteria	Bacteroidota	Bacteroidia	Cytophagales	Microscillaceae	uncultured
	Rhizoplane	Non-fertilized	0.0215044	5.50547	-2.61187	0.356905	-7.31811	2.51483e-13	1.18801e-12	abf85c12a4404ae18b24b569d3224535	Bacteria	Bdellovibrionota	Bdellovibrionia	Bdellovibrionales	Bdellovibrionaceae	Bdellovibrio	uncultured_bacterium
	Rhizoplane	Non-fertilized	0.246809	63.1869	-3.06374	0.419309	-7.30663	2.73917e-13	1.28936e-12	8048482b7e1d58cb85e84ed0b12e66ba	Bacteria	Proteobacteria	Gammaproteobacteria	Pseudomonadales	Pseudomonadaceae	Pseudomonas
	Rhizoplane	Non-fertilized	0.0446839	11.4398	-2.52096	0.345146	-7.30403	2.79268e-13	1.30742e-12	27b5dde459b300266755151bc686dc95	Bacteria	Proteobacteria	Gammaproteobacteria	Pseudomonadales	Pseudomonadaceae	Pseudomonas
	Rhizoplane	Non-fertilized	0.117358	30.0455	-3.06599	0.419909	-7.30156	2.84448e-13	1.32475e-12	9701a3d6a382cfc52c7eb7dfcc64113e	Bacteria	Proteobacteria	Alphaproteobacteria	Sphingomonadales	Sphingomonadaceae	Novosphingobium	uncultured_bacterium
	Rhizoplane	Non-fertilized	0.0254785	6.5229	-2.8775	0.394866	-7.28729	3.16256e-13	1.4677e-12	508a4f95da73a4ca5f8f9c730d19b04d	Bacteria	Bacteroidota	Bacteroidia	Flavobacteriales	Flavobacteriaceae	Flavobacterium
	Rhizoplane	Non-fertilized	0.0237038	6.06853	-2.36649	0.325602	-7.26804	3.64737e-13	1.68675e-12	0befddd5112a9658d242ad3324a37889	Bacteria	Myxococcota	Polyangia	Polyangiales	Sandaracinaceae
	Rhizoplane	Non-fertilized	0.0210845	5.39797	-2.26209	0.311551	-7.26074	3.84979e-13	1.77319e-12	3f852f4b0f09db028a18ae32609260be	Bacteria	Proteobacteria	Gammaproteobacteria	Steroidobacterales	Steroidobacteraceae	Steroidobacter
	Rhizoplane	Non-fertilized	0.0489816	12.5401	-2.7304	0.376082	-7.26012	3.86744e-13	1.77319e-12	b78b1dc281f5e6ce5522698cc41aa0d7	Bacteria	Bacteroidota	Bacteroidia	Sphingobacteriales	Sphingobacteriaceae	Mucilaginibacter
	Rhizoplane	Non-fertilized	0.0188284	4.82037	-2.37679	0.328311	-7.23945	4.505e-13	2.04744e-12	842521e2bf6ac6194af75bc2fa9d1eec	Bacteria	Bacteroidota	Kapabacteria	Kapabacteriales	uncultured_bacterium
	Rhizoplane	Non-fertilized	0.0362508	9.28077	-2.3496	0.325169	-7.22578	4.98224e-13	2.25656e-12	377472833550a9d8f6776bedb601bced	Bacteria	Proteobacteria	Alphaproteobacteria	Caulobacterales	Caulobacteraceae	uncultured
	Rhizoplane	Non-fertilized	0.0504637	12.9195	-2.90268	0.402161	-7.21771	5.28717e-13	2.38647e-12	b37f2a7bface047f5bf23fe551f1b3e7	Bacteria	Chloroflexi	Chloroflexia	Chloroflexales	Roseiflexaceae	uncultured	uncultured_bacterium
	Rhizoplane	Non-fertilized	0.0327403	8.38202	-2.53743	0.35176	-7.21354	5.45167e-13	2.45232e-12	70f352dc2bba910646aaf8c9d96c7b4e	Bacteria	Bacteroidota	Bacteroidia	Sphingobacteriales	Sphingobacteriaceae	Mucilaginibacter
	Rhizoplane	Non-fertilized	0.032722	8.37735	-2.42147	0.335939	-7.20807	5.67525e-13	2.54421e-12	d5f2cdc3048702631769b5cd8ae5d0e8	Bacteria	Proteobacteria	Gammaproteobacteria	Burkholderiales	Rhodocyclaceae	uncultured	uncultured_bacterium
	Rhizoplane	Non-fertilized	0.0232819	5.96054	-2.58441	0.35881	-7.20273	5.90172e-13	2.63677e-12	254bf03aea72ba96b8dc784317e928f3	Bacteria	Proteobacteria	Gammaproteobacteria	Burkholderiales	Comamonadaceae	uncultured
	Rhizoplane	Non-fertilized	0.0470981	12.0579	-2.57936	0.359104	-7.18277	6.83121e-13	3.0224e-12	855195399bfd9a9b35beab46e41646e1	Bacteria	Proteobacteria	Alphaproteobacteria	Caulobacterales	Caulobacteraceae	Phenylobacterium
	Rhizoplane	Non-fertilized	0.0945823	24.2146	-3.19478	0.445553	-7.17037	7.47942e-13	3.29695e-12	307a4b9aad49cdd4bb4fd3b931fe7095	Bacteria	Proteobacteria	Gammaproteobacteria	Burkholderiales	Oxalobacteraceae
	Rhizoplane	Non-fertilized	0.162651	41.6412	-2.82949	0.394974	-7.16373	7.85093e-13	3.43771e-12	7086f93925543a12464f4c16e57f1ec3	Bacteria	Bacteroidota	Bacteroidia	Cytophagales	Microscillaceae	uncultured	uncultured_bacterium
	Rhizoplane	Non-fertilized	0.0235914	6.03976	-2.61986	0.366142	-7.15532	8.34764e-13	3.63109e-12	883ace953788f1bb578cd83accfdedee	Bacteria	Acidobacteriota	Acidobacteriae	Solibacterales	Solibacteraceae	Candidatus_Solibacter
	Rhizoplane	Non-fertilized	0.0176542	4.51974	-2.26423	0.31724	-7.13729	9.51861e-13	4.12088e-12	a52f3456a74105c53399d4066d6fcd3d	Bacteria	Verrucomicrobiota	Verrucomicrobiae	Pedosphaerales	Pedosphaeraceae	uncultured
	Rhizoplane	Non-fertilized	0.02004	5.13054	-2.49876	0.350111	-7.13704	9.53617e-13	4.12088e-12	c1cc3be5aacb086ea1a1fd93cf364ef9	Bacteria	Proteobacteria	Alphaproteobacteria	Rickettsiales	SM2D12	metagenome
	Rhizoplane	Non-fertilized	0.0220294	5.63987	-2.63742	0.369895	-7.13017	1.00245e-12	4.31775e-12	9b88823eff4f18f73af07f7339d614fb	Bacteria	Verrucomicrobiota	Verrucomicrobiae	Chthoniobacterales	Terrimicrobiaceae	Terrimicrobium
	Rhizoplane	Non-fertilized	0.133853	34.2685	-3.05167	0.428868	-7.11563	1.11401e-12	4.76707e-12	6f1640607e0f9807305c0bb4ef2fe98d	Bacteria	Proteobacteria	Gammaproteobacteria	Burkholderiales	Oxalobacteraceae	Massilia	uncultured_bacterium
	Rhizoplane	Non-fertilized	0.0592338	15.1648	-2.68735	0.378044	-7.10857	1.17251e-12	5.00025e-12	005cdb735181e1bc4b164838ef41e30d	Bacteria	Bacteroidota	Bacteroidia	Chitinophagales	Chitinophagaceae	Ferruginibacter
	Rhizoplane	Non-fertilized	0.0690534	17.6788	-2.46785	0.347186	-7.10815	1.17608e-12	5.00025e-12	6e42662c1ba6844506462d26ac6e292e	Bacteria	Proteobacteria	Alphaproteobacteria	Rhizobiales	Xanthobacteraceae	Tardiphaga
	Rhizoplane	Non-fertilized	0.0716744	18.3498	-2.24736	0.316902	-7.09165	1.32523e-12	5.59824e-12	b75c08dc08f6be457c53db88aa356086	Bacteria	Proteobacteria	Gammaproteobacteria	Oceanospirillales	Pseudohongiellaceae
	Rhizoplane	Non-fertilized	0.0622646	15.9407	-2.16892	0.305867	-7.09107	1.33075e-12	5.6036e-12	476efd51dc928c02b7a7585b646b1da9	Bacteria	Bacteroidota	Bacteroidia	Chitinophagales	Chitinophagaceae	uncultured	uncultured_bacterium
	Rhizoplane	Non-fertilized	0.0340111	8.70739	-2.33014	0.330005	-7.06092	1.65403e-12	6.94273e-12	c80e3c43b5dfd2bd97b3eae05e1ec4b8	Bacteria	Chloroflexi	Anaerolineae	SBR1031	uncultured_bacterium
	Rhizoplane	Non-fertilized	0.0240528	6.1579	-2.49439	0.353447	-7.05734	1.69724e-12	7.10146e-12	68749605bb69a6ad8fbfe861916f8fc8	Bacteria	Nitrospirota	Nitrospiria	Nitrospirales	Nitrospiraceae	Nitrospira	uncultured_bacterium
	Rhizoplane	Non-fertilized	0.0215341	5.51306	-2.59844	0.36841	-7.0531	1.7497e-12	7.2978e-12	10539e859bec48206cff4f56d74ba284	Bacteria	Verrucomicrobiota	Verrucomicrobiae	Pedosphaerales	Pedosphaeraceae
	Rhizoplane	Non-fertilized	0.0363552	9.30751	-2.69265	0.382435	-7.04081	1.91123e-12	7.94638e-12	9927cf93ae0258ba53717c382ff7de5e	Bacteria	Proteobacteria	Gammaproteobacteria	Salinisphaerales	Solimonadaceae
	Rhizoplane	Non-fertilized	0.0420926	10.7764	-2.34064	0.335471	-6.97718	3.01155e-12	1.24038e-11	076b78a3b6c1fadada8bff50621eadd4	Bacteria	Proteobacteria	Alphaproteobacteria	Rhizobiales	Labraceae	Labrys
	Rhizoplane	Non-fertilized	0.0286376	7.33167	-2.69785	0.387101	-6.96936	3.18391e-12	1.30729e-11	1de979f16565070b067afd7b258f5680	Bacteria	Proteobacteria	Alphaproteobacteria	Rhodospirillales	Magnetospirillaceae	Telmatospirillum
	Rhizoplane	Non-fertilized	0.555226	142.147	-2.75567	0.395511	-6.96738	3.22889e-12	1.32164e-11	e0399415d309f1c0dc3e629218661f55	Bacteria	Proteobacteria	Gammaproteobacteria	Pseudomonadales	Pseudomonadaceae	Pseudomonas	Pseudomonas_sp_
	Rhizoplane	Non-fertilized	0.0267348	6.84454	-2.3238	0.335154	-6.93353	4.10462e-12	1.67489e-11	c3fb9306703d661a608553858c2446cd	Bacteria	Chloroflexi	Anaerolineae	SBR1031	uncultured_bacterium
	Rhizoplane	Non-fertilized	0.0320382	8.20228	-2.5867	0.373796	-6.92009	4.51364e-12	1.8361e-11	81f5f8307542e844b4b27addcdec0ba6	Bacteria	Bacteroidota	Bacteroidia	Sphingobacteriales	Sphingobacteriaceae	Mucilaginibacter
	Rhizoplane	Non-fertilized	0.0763503	19.5469	-2.8724	0.415972	-6.90528	5.01035e-12	2.03189e-11	6bf86e5a2f2afa8d480e3aff3b61cc0c	Bacteria	Proteobacteria	Gammaproteobacteria	Pseudomonadales	Pseudomonadaceae	Pseudomonas
	Rhizoplane	Non-fertilized	0.0645312	16.521	-2.35182	0.340818	-6.9005	5.18209e-12	2.09509e-11	2a198b18da0e3aec5e9742b03ab1d5b7	Bacteria	Proteobacteria	Gammaproteobacteria	Burkholderiales	Nitrosomonadaceae	Ellin6067
	Rhizoplane	Non-fertilized	0.0360081	9.21864	-2.04812	0.298458	-6.86233	6.77469e-12	2.72227e-11	b2a7c8edf036b8dbe84e3db3355db87c	Bacteria	Chloroflexi	Anaerolineae	SBR1031	uncultured_bacterium
	Rhizoplane	Non-fertilized	0.076178	19.5028	-2.47765	0.361327	-6.85709	7.0277e-12	2.81535e-11	4b6690ff831d712cc00130ddb7d30d3a	Bacteria	Acidobacteriota	Acidobacteriae	Bryobacterales	Bryobacteraceae
	Rhizoplane	Non-fertilized	0.0508451	13.0171	-2.62313	0.38529	-6.8082	9.88296e-12	3.9472e-11	807813cb61df97a5bd932a018d3b679e	Bacteria	Proteobacteria	Gammaproteobacteria	Burkholderiales	Oxalobacteraceae
	Rhizoplane	Non-fertilized	0.0176139	4.50943	-2.277	0.334779	-6.80151	1.0353e-11	4.12242e-11	1afc3578e2ef3f53e281cee6615a3caf	Bacteria	Myxococcota	Polyangia	Polyangiales	BIrii41
	Rhizoplane	Non-fertilized	0.0405505	10.3816	-2.6793	0.394424	-6.79293	1.09876e-11	4.36193e-11	240a01faee5783ce2497aeec3aa87426	Bacteria	Proteobacteria	Gammaproteobacteria	Pseudomonadales	Pseudomonadaceae	Pseudomonas
	Rhizoplane	Non-fertilized	0.0312123	7.99085	-2.49154	0.367225	-6.78479	1.16256e-11	4.58758e-11	885a683ee2f82714494d828846feac64	Bacteria	Bacteroidota	Bacteroidia	Cytophagales	Hymenobacteraceae	Hymenobacter
	Rhizoplane	Non-fertilized	0.0507395	12.9901	-2.18947	0.323869	-6.76034	1.37669e-11	5.40022e-11	87195e67953aa205214cb9ac13491cb9	Bacteria	Acidobacteriota	Blastocatellia	11_24	uncultured_bacterium
	Rhizoplane	Non-fertilized	0.0202408	5.18197	-2.09561	0.311138	-6.73533	1.6356e-11	6.37787e-11	7db86bd09c8b732fb072acdab28de42b	Bacteria	Chloroflexi	Anaerolineae	SBR1031	uncultured_bacterium
	Rhizoplane	Non-fertilized	0.0286267	7.32889	-2.44973	0.36505	-6.71067	1.93729e-11	7.48782e-11	a1cd9757ac5e1e44854b1381d7d96e73	Bacteria	Bacteroidota	Bacteroidia	Sphingobacteriales	Sphingobacteriaceae	Mucilaginibacter
	Rhizoplane	Non-fertilized	0.0941857	24.113	-2.16397	0.322814	-6.70346	2.03545e-11	7.84172e-11	4118a8a9f4e4748ad1490515a8ed0765	Bacteria	Proteobacteria	Alphaproteobacteria	Rhizobiales	Devosiaceae	Devosia
	Rhizoplane	Non-fertilized	0.0533397	13.6558	-2.28173	0.3404	-6.70308	2.04075e-11	7.84172e-11	740db1ab7611838e9907fb473599af8b	Bacteria	Acidobacteriota	Acidobacteriae	Acidobacteriales	Koribacteraceae	Candidatus_Koribacter
	Rhizoplane	Non-fertilized	0.0178942	4.5812	-2.30663	0.346038	-6.66582	2.63197e-11	1.00549e-10	51ebc53d0ff1dcd85aa44043daff3307	Bacteria	Bacteroidota	Bacteroidia	Chitinophagales	37_13	metagenome
	Rhizoplane	Non-fertilized	0.0195919	5.01584	-2.42655	0.364743	-6.65276	2.87655e-11	1.09575e-10	757cd0d188b63680612609b23a5687db	Bacteria	Patescibacteria	Parcubacteria	Candidatus_Kaiserbacteria	uncultured_bacterium
	Rhizoplane	Non-fertilized	0.0265533	6.79805	-2.42548	0.364762	-6.6495	2.94093e-11	1.11705e-10	49de6f3a9a4cbcc9d7d775ec3845cc38	Bacteria	Myxococcota	Polyangia	Haliangiales	Haliangiaceae
	Rhizoplane	Non-fertilized	0.0463262	11.8602	-2.40418	0.364317	-6.59915	4.13529e-11	1.55723e-10	bb871cbf60b4547906163454c0508ca1	Bacteria	Proteobacteria	Alphaproteobacteria	Caulobacterales	Caulobacteraceae
	Rhizoplane	Non-fertilized	0.0411676	10.5396	-2.20474	0.334492	-6.5913	4.35983e-11	1.63711e-10	1dbb29febbd0964a12917b32444d4b1c	Bacteria	Proteobacteria	Gammaproteobacteria	Burkholderiales	Nitrosomonadaceae	Ellin6067
	Rhizoplane	Non-fertilized	0.226582	58.0085	-2.86391	0.434817	-6.58649	4.50359e-11	1.68151e-10	fc749381d5ac5e1f00738f2c51a84b65	Bacteria	Bacteroidota	Bacteroidia	Sphingobacteriales	env_OPS_17	uncultured_bacterium
	Rhizoplane	Non-fertilized	0.033077	8.46823	-2.58126	0.392797	-6.57148	4.98183e-11	1.85482e-10	599a03d90983f4754356eba63953dcd5	Bacteria	Verrucomicrobiota	Verrucomicrobiae	Opitutales	Opitutaceae	Opitutus
	Rhizoplane	Non-fertilized	0.0300501	7.6933	-2.10002	0.319644	-6.56987	5.03579e-11	1.86962e-10	5a7d4f7b4d3080dc7e8cedb975184d59	Bacteria	Proteobacteria	Alphaproteobacteria	Rhizobiales	Xanthobacteraceae
	Rhizoplane	Non-fertilized	0.0406333	10.4027	-2.27355	0.346539	-6.56074	5.35428e-11	1.98229e-10	edbdfecec02beb2f402d2870b3111f21	Bacteria	Myxococcota	Polyangia	Haliangiales	Haliangiaceae	Haliangium	uncultured_bacterium
	Rhizoplane	Non-fertilized	0.0248662	6.36612	-2.38876	0.36556	-6.53453	6.38112e-11	2.34925e-10	39a9a8423cb7fc671f931eb52b182ee2	Bacteria	Proteobacteria	Alphaproteobacteria	Rhodospirillales	uncultured	uncultured_bacterium
	Rhizoplane	Non-fertilized	0.0439171	11.2435	-2.39723	0.367539	-6.52237	6.92043e-11	2.53365e-10	187b755467bf941c90e0ae3850b24799	Bacteria	Bacteroidota	Bacteroidia	Cytophagales	Microscillaceae	uncultured
	Rhizoplane	Non-fertilized	0.0494893	12.67	-2.66483	0.409542	-6.50687	7.67343e-11	2.80154e-10	32c16240d51d48bdbc2b51dd017f30a0	Bacteria	Bacteroidota	Bacteroidia	Sphingobacteriales	Sphingobacteriaceae	Mucilaginibacter
	Rhizoplane	Non-fertilized	0.035846	9.17714	-2.62963	0.405413	-6.48629	8.79754e-11	3.20308e-10	7fbb5d13be96c5f40bc4e6bb0f4d3f00	Bacteria	Proteobacteria	Gammaproteobacteria	Burkholderiales	Oxalobacteraceae	Duganella
	Rhizoplane	Non-fertilized	0.120502	30.8503	-2.71509	0.419085	-6.47861	9.25722e-11	3.36116e-10	0dd5564b88e93bc8632c457545289f10	Bacteria	Patescibacteria	Saccharimonadia	Saccharimonadales	uncultured_bacterium
	Rhizoplane	Non-fertilized	0.0583431	14.9367	-2.55514	0.394555	-6.476	9.41859e-11	3.41036e-10	6bf590a0d6c51524643e950671a59d54	Bacteria	Bacteroidota	Bacteroidia	Cytophagales	Microscillaceae	uncultured	uncultured_bacterium
	Rhizoplane	Non-fertilized	0.0336531	8.61571	-2.60147	0.401999	-6.47132	9.71482e-11	3.50798e-10	0620d1513db475311a645768201ab017	Bacteria	Proteobacteria	Gammaproteobacteria	Burkholderiales	Oxalobacteraceae	Massilia	uncultured_bacterium
	Rhizoplane	Non-fertilized	0.0198965	5.09381	-2.11646	0.327106	-6.47027	9.78251e-11	3.52277e-10	cc6a8c836460fbc5d5f396d9afca190b	Bacteria	Bacteroidota	Kapabacteria	Kapabacteriales	uncultured_bacterium
	Rhizoplane	Non-fertilized	0.0247304	6.33138	-2.19652	0.339568	-6.46859	9.89229e-11	3.5526e-10	ec413d508e2b1041a3830a76ccf3a912	Bacteria	Proteobacteria	Gammaproteobacteria	Burkholderiales	Comamonadaceae
	Rhizoplane	Non-fertilized	0.0240488	6.15687	-2.25494	0.350339	-6.43647	1.22288e-10	4.37977e-10	a4ec2d22a93bba8d645a9dc698fb261a	Bacteria	Proteobacteria	Gammaproteobacteria	Burkholderiales	Oxalobacteraceae	Massilia
	Rhizoplane	Non-fertilized	0.0507712	12.9982	-2.52008	0.3916	-6.43535	1.23193e-10	4.40021e-10	9241e9481e53fa4466e01afa409cf5ad	Bacteria	Acidobacteriota	Acidobacteriae	Solibacterales	Solibacteraceae	Candidatus_Solibacter	uncultured_bacterium
	Rhizoplane	Non-fertilized	0.017955	4.59677	-2.30296	0.358062	-6.43174	1.26152e-10	4.49372e-10	8fd04850b80d9a205881a7e84fda6572	Bacteria	Proteobacteria	Alphaproteobacteria	Rhodospirillales	uncultured	uncultured_bacterium
	Rhizoplane	Non-fertilized	0.0794785	20.3477	-2.18623	0.340525	-6.42017	1.3612e-10	4.83575e-10	12007c1e8d521b890e4d1e2a5b886584	Bacteria	Bacteroidota	Bacteroidia	Chitinophagales	Chitinophagaceae	Terrimonas	uncultured_bacterium
	Rhizoplane	Non-fertilized	0.0388358	9.94257	-2.57283	0.40134	-6.41058	1.44964e-10	5.1361e-10	a8b2e4ae7ab550fd069fd469b61ddaa5	Bacteria	Chloroflexi	Anaerolineae	Anaerolineales	Anaerolineaceae
	Rhizoplane	Non-fertilized	0.0813002	20.8141	-2.74386	0.428456	-6.40407	1.51293e-10	5.32174e-10	0d0a348e2bd879603bd6843f476e90ac	Bacteria	Proteobacteria	Gammaproteobacteria	Pseudomonadales	Pseudomonadaceae	Pseudomonas
	Rhizoplane	Non-fertilized	0.0432268	11.0667	-2.32484	0.363033	-6.40394	1.51415e-10	5.32174e-10	98ed1c23a4cdbef4173bafd9a88f410a	Bacteria	Acidobacteriota	Acidobacteriae	Paludibaculum
	Rhizoplane	Non-fertilized	0.0454392	11.6331	-2.05086	0.322222	-6.36473	1.95634e-10	6.8576e-10	86c5f1c6a59041ec80247a83cb5c43fd	Bacteria	Acidobacteriota	Acidobacteriae	Bryobacterales	Bryobacteraceae
	Rhizoplane	Non-fertilized	0.0265015	6.7848	-2.38104	0.375021	-6.34909	2.16596e-10	7.57226e-10	30610a59f5a6a573abafd6d1a7718eec	Bacteria	Proteobacteria	Alphaproteobacteria	Rhizobiales	Rhizobiales_Incertae_Sedis	uncultured
	Rhizoplane	Non-fertilized	0.0180206	4.61354	-2.29532	0.362637	-6.32953	2.45916e-10	8.57454e-10	bb021728159e110ad1f7102cde78c7b8	Bacteria	Proteobacteria	Alphaproteobacteria	Caulobacterales	Caulobacteraceae	Phenylobacterium
	Rhizoplane	Non-fertilized	0.0293173	7.50568	-2.16519	0.342159	-6.32801	2.48348e-10	8.63646e-10	a33392a535ae70b0538060d96bd525ef	Bacteria	Proteobacteria	Gammaproteobacteria	Burkholderiales	Oxalobacteraceae	Massilia
	Rhizoplane	Non-fertilized	0.0572336	14.6527	-2.29935	0.365872	-6.28458	3.28745e-10	1.13426e-09	50537893d120a6f66ac3b1751b846bb5	Bacteria	Acidobacteriota	Holophagae	Subgroup_7	uncultured_bacterium
	Rhizoplane	Non-fertilized	0.0179545	4.59663	-2.29317	0.365259	-6.27819	3.42542e-10	1.17877e-09	729c23767c2a191bbfd44a35fc2bea3c	Bacteria	Verrucomicrobiota	Verrucomicrobiae	Pedosphaerales	Pedosphaeraceae	uncultured
	Rhizoplane	Non-fertilized	0.058525	14.9833	-2.2235	0.354359	-6.27471	3.50278e-10	1.20135e-09	6de80a83221369dca1904d5ce3d975bc	Bacteria	Acidobacteriota	Holophagae	Holophagales	Holophagaceae	Holophaga
	Rhizoplane	Non-fertilized	0.0254095	6.50522	-2.4419	0.389183	-6.27443	3.50925e-10	1.20135e-09	b626dfecefa96b4bf8b7d5b7c3793346	Bacteria	Verrucomicrobiota	Verrucomicrobiae	Pedosphaerales	Pedosphaeraceae	uncultured	uncultured_bacterium
	Rhizoplane	Non-fertilized	0.0481248	12.3207	-1.99359	0.318796	-6.25351	4.01326e-10	1.37033e-09	c896cc9880e7f0e598a173e5c7c5b52a	Bacteria	Proteobacteria	Alphaproteobacteria
	Rhizoplane	Non-fertilized	0.0710496	18.1898	-2.01102	0.322065	-6.24415	4.26105e-10	1.45118e-09	adfab0be82569cff02b45894feb6302e	Bacteria	Proteobacteria	Alphaproteobacteria	Sphingomonadales	Sphingomonadaceae	Sphingobium
	Rhizoplane	Non-fertilized	0.0234433	6.00185	-2.37902	0.381219	-6.24057	4.35988e-10	1.48101e-09	1adabd0af6b7af4dcd478f847ffccd8d	Bacteria	Proteobacteria	Alphaproteobacteria	Rhizobiales	Rhizobiales_Incertae_Sedis	uncultured	uncultured_bacterium
	Rhizoplane	Non-fertilized	0.0246767	6.31763	-2.34892	0.376661	-6.23616	4.48432e-10	1.51905e-09	7183668ef5a3f031b50a437138bf0eea	Bacteria	Desulfobacterota	Desulfuromonadia	Geobacterales	Geobacteraceae
	Rhizoplane	Non-fertilized	0.0214378	5.48842	-2.07182	0.332246	-6.23579	4.49491e-10	1.51905e-09	ec38d22947bd1c35a5e6981611a79383	Bacteria	WPS_2	uncultured_bacterium
	Rhizoplane	Non-fertilized	0.0349083	8.93707	-2.48912	0.39952	-6.23028	4.65594e-10	1.56544e-09	7a807b38b98cb09146ea4c6dcc28ce23	Bacteria	Chloroflexi	Chloroflexia	Chloroflexales	Roseiflexaceae	uncultured	uncultured_bacterium
	Rhizoplane	Non-fertilized	0.0228652	5.85385	-2.00258	0.32166	-6.22577	4.79184e-10	1.60295e-09	eb582da1f32f566b92b9c052ecb662a6	Bacteria	Spirochaetota	Leptospirae	Leptospirales	Leptospiraceae	Turneriella
	Rhizoplane	Non-fertilized	0.0230888	5.91108	-2.35533	0.378429	-6.22398	4.84713e-10	1.61734e-09	c527b0037ac1862d8b37cc7bf00e67d9	Bacteria	Proteobacteria	Gammaproteobacteria	Burkholderiales	Oxalobacteraceae	Massilia
	Rhizoplane	Non-fertilized	0.0634039	16.2324	-1.75322	0.283601	-6.18198	6.33021e-10	2.10157e-09	486cf1e2f92e35d02ce9144bfa1675aa	Bacteria	Chloroflexi	Ktedonobacteria	C0119
	Rhizoplane	Non-fertilized	0.08731	22.3527	-2.06003	0.333876	-6.17006	6.82653e-10	2.26065e-09	02a054fd777c50b71b6039d1e4fa9a75	Bacteria	Proteobacteria	Alphaproteobacteria	Micropepsales	Micropepsaceae	uncultured	metagenome
	Rhizoplane	Non-fertilized	0.0533243	13.6518	-2.54011	0.411714	-6.1696	6.84619e-10	2.26147e-09	3d83d5d905429ce4dc178fe523b4dc7a	Bacteria	Verrucomicrobiota	Verrucomicrobiae	Chthoniobacterales	Chthoniobacteraceae	Chthoniobacter
	Rhizoplane	Non-fertilized	0.0264049	6.76006	-2.21012	0.361169	-6.11936	9.39517e-10	3.08799e-09	17c259c62965be41a0ebc5c997f73484	Bacteria	Proteobacteria	Alphaproteobacteria	Acetobacterales	Acetobacteraceae	Rhodovastum
	Rhizoplane	Non-fertilized	0.0162745	4.16654	-1.91065	0.312319	-6.11762	9.49836e-10	3.11414e-09	4edaf5410dd77351a5f006779e6e0bcd	Bacteria	Proteobacteria	Gammaproteobacteria	Xanthomonadales	Xanthomonadaceae	Arenimonas	uncultured_bacterium
	Rhizoplane	Non-fertilized	0.129766	33.2221	-2.45261	0.401248	-6.11247	9.8103e-10	3.20843e-09	27b4e260867561da7ae32d768b52541d	Bacteria	Chloroflexi	Chloroflexia	Chloroflexales	Roseiflexaceae	uncultured	uncultured_bacterium
	Rhizoplane	Non-fertilized	0.164891	42.2147	-2.27291	0.372116	-6.10809	1.00833e-09	3.28956e-09	aecdc701cf3704fe35e3a7161e01e354	Bacteria	Proteobacteria	Gammaproteobacteria	Burkholderiales	Comamonadaceae	uncultured
	Rhizoplane	Non-fertilized	0.0966086	24.7333	-1.96972	0.322724	-6.10341	1.03829e-09	3.37892e-09	690afc4f064cc2c1ec0ffed10785ddd4	Bacteria	Proteobacteria	Alphaproteobacteria	Rhizobiales	Rhizobiales_Incertae_Sedis	Nordella
	Rhizoplane	Non-fertilized	0.0248404	6.35953	-1.99308	0.327197	-6.09138	1.11938e-09	3.62493e-09	0337cb9bcc15c606abb56a5cce98c78b	Bacteria	Chloroflexi	Chloroflexia	Chloroflexales	Roseiflexaceae	Kouleothrix
	Rhizoplane	Non-fertilized	0.0148915	3.81245	-1.89505	0.312884	-6.05672	1.38925e-09	4.48783e-09	6c5ce31863f7541da921d3174120b3a4	Bacteria	Myxococcota	Polyangia	Polyangiales	Polyangiaceae	Polyangium
	Rhizoplane	Non-fertilized	0.0412847	10.5695	-2.19782	0.362907	-6.05614	1.39428e-09	4.49306e-09	d77680d5569ae633e55d30faab6d891f	Bacteria	Bacteroidota	Bacteroidia	Chitinophagales	Chitinophagaceae	Puia
	Rhizoplane	Non-fertilized	0.027289	6.98642	-1.9729	0.326924	-6.03473	1.59229e-09	5.10619e-09	e69bc3fc0d6d65e0a9264ba86052e11f	Bacteria	Bdellovibrionota	Bdellovibrionia	Bdellovibrionales	Bdellovibrionaceae	Bdellovibrio	uncultured_bacterium
	Rhizoplane	Non-fertilized	0.0688856	17.6358	-2.29013	0.380404	-6.02026	1.74132e-09	5.57054e-09	df62d6fc502a8facfde0e8af203819c0	Bacteria	Acidobacteriota	Blastocatellia	Pyrinomonadales	Pyrinomonadaceae	RB41
	Rhizoplane	Non-fertilized	0.0167626	4.29149	-2.08325	0.346152	-6.01831	1.76246e-09	5.6245e-09	f0358ea300c1e7f7cc8bb1db9955ce6e	Bacteria	Proteobacteria	Alphaproteobacteria	Rhizobiales	Xanthobacteraceae	Pseudolabrys	uncultured_bacterium
	Rhizoplane	Non-fertilized	0.0201434	5.15703	-2.27076	0.379133	-5.98936	2.10668e-09	6.70678e-09	3a708234ffe647d17e1531f26c32c23c	Bacteria	Desulfobacterota	Desulfuromonadia	Geobacterales	Geobacteraceae	Geobacter
	Rhizoplane	Non-fertilized	0.0240133	6.14778	-1.95647	0.326713	-5.98836	2.11972e-09	6.73202e-09	938974deaefc4c4d52a9ce1deba9cf47	Bacteria	Proteobacteria	Gammaproteobacteria	Burkholderiales	A21b
	Rhizoplane	Non-fertilized	0.245078	62.7437	-2.40178	0.401299	-5.98501	2.16382e-09	6.85557e-09	e1f7fd5f940bd9a2e13dede9d93e2e1a	Bacteria	Proteobacteria	Gammaproteobacteria	Burkholderiales	Oxalobacteraceae	Massilia	uncultured_bacterium
	Rhizoplane	Non-fertilized	0.131251	33.6023	-2.56792	0.429696	-5.97613	2.28501e-09	7.22216e-09	5b874af47050feacc4c00f421da14b59	Bacteria	Proteobacteria	Gammaproteobacteria	Xanthomonadales	Xanthomonadaceae	Arenimonas	uncultured_bacterium
	Rhizoplane	Non-fertilized	0.116437	29.8097	-2.49574	0.418395	-5.96504	2.44579e-09	7.71186e-09	956a79cb987dac92bac893442619690b	Bacteria	Proteobacteria	Gammaproteobacteria	Burkholderiales	Oxalobacteraceae	Massilia
	Rhizoplane	Non-fertilized	0.0157238	4.02553	-2.07705	0.34875	-5.95569	2.58984e-09	8.14657e-09	b9cdd27e439360863d18c2d24d6d432b	Bacteria	Cyanobacteria	Vampirivibrionia	Obscuribacterales	Obscuribacteraceae	uncultured_bacterium
	Rhizoplane	Non-fertilized	0.0241645	6.1865	-2.14101	0.359998	-5.94728	2.72638e-09	8.55564e-09	6e8fbc37bdae542e0117bab89e21e9a7	Bacteria	Patescibacteria	Parcubacteria	uncultured_bacterium
	Rhizoplane	Non-fertilized	0.0134756	3.44996	-1.8083	0.305931	-5.9108	3.40443e-09	1.05826e-08	566d4af99827d4f163fc4010db784795	Bacteria	Acidobacteriota	Holophagae	Holophagales	Holophagaceae	uncultured
	Rhizoplane	Non-fertilized	0.0345885	8.85519	-2.06297	0.350054	-5.89329	3.7857e-09	1.17126e-08	12440c92fc97605478e4ffb2553515f0	Bacteria	Bacteroidota	Bacteroidia	Chitinophagales	Chitinophagaceae	Ferruginibacter
	Rhizoplane	Non-fertilized	0.0155409	3.97872	-2.05542	0.349351	-5.88352	4.0162e-09	1.23676e-08	a418ac7cc18cfb3cfbd91e77f3d512e4	Bacteria	Proteobacteria	Gammaproteobacteria	Burkholderiales	Nitrosomonadaceae	Ellin6067	uncultured_bacterium
	Rhizoplane	Non-fertilized	0.0671049	17.1799	-2.4749	0.42106	-5.87778	4.15801e-09	1.27745e-08	cd63fa9e817b6cd51f5ef3441c80be30	Bacteria	Bacteroidota	Bacteroidia	Sphingobacteriales	env_OPS_17	uncultured_bacterium
	Rhizoplane	Non-fertilized	0.0333543	8.53922	-2.3247	0.3972	-5.85273	4.83582e-09	1.48223e-08	169472f2496f23d81f75c3bf4bd2f918	Bacteria	Verrucomicrobiota	Verrucomicrobiae	Pedosphaerales	Pedosphaeraceae	uncultured	uncultured_bacterium
	Rhizoplane	Non-fertilized	0.165207	42.2955	-2.40293	0.411594	-5.83811	5.2797e-09	1.61204e-08	3dc7408948b09be7e3a29a3315b8e2d6	Bacteria	Proteobacteria	Gammaproteobacteria	Burkholderiales	Oxalobacteraceae	Massilia	uncultured_bacterium
	Rhizoplane	Non-fertilized	0.0273523	7.00262	-2.18128	0.373636	-5.83798	5.28376e-09	1.61204e-08	80e5b29a85c7a4fc883642e7f0f79947	Bacteria	Proteobacteria	Gammaproteobacteria	Burkholderiales	Comamonadaceae
	Rhizoplane	Non-fertilized	0.0692645	17.7328	-2.11144	0.361992	-5.83283	5.44939e-09	1.65873e-08	88b7e1dff02a8c3392ed6208c659be51	Bacteria	Acidobacteriota	Acidobacteriae	Acidobacteriales	uncultured
	Rhizoplane	Non-fertilized	0.0156702	4.01181	-1.85886	0.318983	-5.82748	5.62713e-09	1.70888e-08	9357254c82dbb3906afb9a17dc37ea13	Bacteria	Proteobacteria	Gammaproteobacteria	Burkholderiales	Comamonadaceae	Paucibacter
	Rhizoplane	Non-fertilized	0.0301244	7.71231	-2.19493	0.37669	-5.82689	5.64693e-09	1.71095e-08	035041a5d488445532b46c4c1aef5b56	Bacteria	Verrucomicrobiota	Verrucomicrobiae	Chthoniobacterales	Chthoniobacteraceae	Candidatus_Udaeobacter	uncultured_bacterium
	Rhizoplane	Non-fertilized	0.0430915	11.0321	-1.89604	0.325621	-5.82284	5.78558e-09	1.74494e-08	df94159ee8b309d30ba520bc812aaa06	Bacteria	Chloroflexi	Anaerolineae	SBR1031	uncultured_bacterium
	Rhizoplane	Non-fertilized	0.0342713	8.77398	-2.16266	0.371711	-5.81811	5.95159e-09	1.79091e-08	bd76492611b63d358bcee631f69b6a34	Bacteria	Nitrospirota	Nitrospiria	Nitrospirales	Nitrospiraceae	Nitrospira	uncultured_bacterium
	Rhizoplane	Non-fertilized	0.0321729	8.23676	-1.97886	0.34052	-5.8113	6.19895e-09	1.85687e-08	610497340725c290dc053be1c43bab6e	Bacteria	Proteobacteria	Gammaproteobacteria	Gammaproteobacteria_Incertae_Sedis	Unknown_Family
	Rhizoplane	Non-fertilized	0.0161244	4.12811	-1.74494	0.301464	-5.78821	7.11407e-09	2.124e-08	ba4fd50b2011737485389bed66c0b260	Bacteria	Acidobacteriota	Acidobacteriae	Acidobacteriales	uncultured	uncultured_bacterium
	Rhizoplane	Non-fertilized	0.0392538	10.0496	-2.03636	0.351825	-5.788	7.12298e-09	2.124e-08	1a040993f0a556068d734760b0886aba	Bacteria	Bacteroidota	Bacteroidia	Cytophagales	Microscillaceae	uncultured	uncultured_bacterium
	Rhizoplane	Non-fertilized	0.0251062	6.42759	-2.24949	0.388772	-5.78615	7.20182e-09	2.14266e-08	1a69135b618992f41e1d1b5d22b46693	Bacteria	Proteobacteria	Gammaproteobacteria	Xanthomonadales	Rhodanobacteraceae	Rhodanobacter	uncultured_bacterium
	Rhizoplane	Non-fertilized	0.0556939	14.2585	-1.94244	0.336578	-5.77112	7.87446e-09	2.33751e-08	3ad53e2d1b27918b233b9d133f4ba2e6	Bacteria	Proteobacteria	Alphaproteobacteria	Micropepsales	Micropepsaceae	uncultured
	Rhizoplane	Non-fertilized	0.0359997	9.21648	-2.08369	0.361426	-5.76518	8.15723e-09	2.41059e-08	441af6271ec1c3cf6e69ac78aef6935e	Bacteria	Chloroflexi	Anaerolineae	SBR1031	A4b
	Rhizoplane	Non-fertilized	0.027579	7.06066	-2.23167	0.38761	-5.75751	8.53626e-09	2.51695e-08	1c7630c8963ca17227c10902ceb7e3bd	Bacteria	Proteobacteria	Gammaproteobacteria	Salinisphaerales	Solimonadaceae
	Rhizoplane	Non-fertilized	0.040583	10.3899	-2.13613	0.371159	-5.75529	8.64912e-09	2.54277e-08	826a427ef9fb21ce89132bbafc47b0a5	Bacteria	Myxococcota	Polyangia	Polyangiales	BIrii41
	Rhizoplane	Non-fertilized	0.0251632	6.44216	-1.85001	0.321459	-5.75503	8.6624e-09	2.54277e-08	e3f7e8a1c4f148a6594d4d264b07662a	Bacteria	Proteobacteria	Gammaproteobacteria	Burkholderiales	Nitrosomonadaceae	MND1
	Rhizoplane	Non-fertilized	0.0306284	7.84134	-1.87157	0.325688	-5.74649	9.11137e-09	2.66862e-08	f9fcadd4e11e9e50f1fabb961d8918df	Bacteria	Bacteroidota	Bacteroidia	Cytophagales	Cytophagaceae	Cytophaga
	Rhizoplane	Non-fertilized	0.0232902	5.96265	-2.09123	0.363942	-5.74606	9.13485e-09	2.66956e-08	e833e75cfbaf5fd59e4623ead5abce8d	Bacteria	Proteobacteria	Gammaproteobacteria	Burkholderiales	Comamonadaceae	Rhizobacter
	Rhizoplane	Non-fertilized	0.0331145	8.47783	-1.88949	0.328928	-5.74439	9.22535e-09	2.69005e-08	17e528975fc8445495bd4582f44351f0	Bacteria	Proteobacteria	Gammaproteobacteria	Burkholderiales	Methylophilaceae
	Rhizoplane	Non-fertilized	0.0236173	6.04641	-1.73471	0.302284	-5.73869	9.54097e-09	2.77594e-08	68ceb0a9547152ddbdef7a2ac1924964	Bacteria	Chloroflexi	Anaerolineae	RBG_13_54_9	uncultured_bacterium
	Rhizoplane	Non-fertilized	0.0346526	8.87161	-1.87902	0.328614	-5.71803	1.07768e-08	3.12172e-08	ac7e92e74251caa50f0b263e9ca0eb6e	Bacteria	Proteobacteria	Alphaproteobacteria	Rhizobiales	Xanthobacteraceae	Rhodoplanes
	Rhizoplane	Non-fertilized	0.0124238	3.18069	-1.65791	0.290384	-5.70937	1.13396e-08	3.27754e-08	57b2c846605dd8ea1cb8879f2cff7c75	Bacteria	Elusimicrobiota	Elusimicrobia	Lineage_IV	uncultured_bacterium
	Rhizoplane	Non-fertilized	0.101128	25.8904	-1.96496	0.344209	-5.70864	1.13886e-08	3.28449e-08	97656b73bb867c537c57a77df42b0452	Bacteria	Proteobacteria	Alphaproteobacteria	Rhizobiales	Xanthobacteraceae	Bradyrhizobium
	Rhizoplane	Non-fertilized	0.0169535	4.34035	-1.93562	0.340453	-5.68544	1.3048e-08	3.75486e-08	84db4921f095705c56834e78b0f3cb44	Bacteria	Gemmatimonadota	Gemmatimonadetes	Gemmatimonadales	Gemmatimonadaceae	uncultured	uncultured_bacterium
	Rhizoplane	Non-fertilized	0.0328092	8.39966	-1.95982	0.345252	-5.67649	1.37483e-08	3.94776e-08	c8ca060918ac2068370783208760b37c	Bacteria	Proteobacteria	Alphaproteobacteria	Elsterales	uncultured
	Rhizoplane	Non-fertilized	0.0140323	3.59249	-1.87546	0.330584	-5.67318	1.4017e-08	4.00869e-08	58766da7293584aaa3ff3ddefe01aa3d	Bacteria	Elusimicrobiota	Lineage_IIb	uncultured_bacterium
	Rhizoplane	Non-fertilized	0.0544082	13.9293	-1.94194	0.343451	-5.65422	1.5656e-08	4.46636e-08	028814d5ddbc77cbe7dfc019e2f80420	Bacteria	Proteobacteria	Gammaproteobacteria	Xanthomonadales	Xanthomonadaceae	Lysobacter
	Rhizoplane	Non-fertilized	0.0274979	7.03989	-2.07622	0.367609	-5.64791	1.62411e-08	4.62328e-08	833a10133a7c49d063addfec26357d02	Bacteria	Proteobacteria	Alphaproteobacteria	Rhodobacterales	Rhodobacteraceae	uncultured
	Rhizoplane	Non-fertilized	0.178416	45.6772	-2.08139	0.369058	-5.63972	1.70322e-08	4.83803e-08	9d918e6bf098f26ddf77555b15d75df0	Bacteria	Bacteroidota	Bacteroidia	Sphingobacteriales	Sphingobacteriaceae	Mucilaginibacter
	Rhizoplane	Non-fertilized	0.0226766	5.80556	-1.86479	0.331333	-5.62814	1.82164e-08	5.15395e-08	ac05a61fb9767ee7077aceccb951b320	Bacteria	Bacteroidota	Bacteroidia	Cytophagales	Cytophagaceae	Cytophaga
	Rhizoplane	Non-fertilized	0.0189938	4.86271	-2.03425	0.361606	-5.62559	1.84871e-08	5.21756e-08	efff541274da96bdc00bfdc51038368c	Bacteria	Bacteroidota	Bacteroidia	Sphingobacteriales	env_OPS_17	uncultured_bacterium
	Rhizoplane	Non-fertilized	0.0182866	4.68167	-1.73418	0.308454	-5.62217	1.88569e-08	5.31055e-08	746b27399c70f30fcaeb8747335f5c6c	Bacteria	Myxococcota	Myxococcia	Myxococcales	Myxococcaceae	P3OB_42
	Rhizoplane	Non-fertilized	0.0386619	9.89805	-2.00886	0.357597	-5.61767	1.93544e-08	5.43905e-08	fd257a01ba25c57995f0bfb734f259ae	Bacteria	Proteobacteria	Gammaproteobacteria	Xanthomonadales	Xanthomonadaceae	Lysobacter
	Rhizoplane	Non-fertilized	0.0638742	16.3528	-2.40392	0.428842	-5.6056	2.07533e-08	5.81975e-08	84ed3d8e099b1c1e828ab3aaa9fb63df	Bacteria	Proteobacteria	Gammaproteobacteria	Burkholderiales	Oxalobacteraceae	Duganella
	Rhizoplane	Non-fertilized	0.016228	4.15463	-1.81433	0.323831	-5.6027	2.11041e-08	5.90556e-08	48433fed532f348ef448d89a3ae2241e	Bacteria	Elusimicrobiota	Elusimicrobia	Lineage_IV	uncultured_bacterium
	Rhizoplane	Non-fertilized	0.0573036	14.6706	-1.97287	0.353395	-5.58262	2.36916e-08	6.58766e-08	c1b723df02fcff76a545bf9efcd00e5b	Bacteria	Acidobacteriota	Blastocatellia	Blastocatellales	Blastocatellaceae
	Rhizoplane	Non-fertilized	0.0167913	4.29884	-1.9754	0.35402	-5.57991	2.40644e-08	6.67725e-08	47b91fdd284f749826068a6a1cdb1ba0	Bacteria	Verrucomicrobiota	Verrucomicrobiae	Chthoniobacterales	Chthoniobacteraceae	Candidatus_Udaeobacter
	Rhizoplane	Non-fertilized	0.0255922	6.55201	-2.18193	0.392713	-5.55604	2.75966e-08	7.62521e-08	c9c2293cd728f9a2ba5461f43ad9a988	Bacteria	Verrucomicrobiota	Verrucomicrobiae	Opitutales	Opitutaceae	Lacunisphaera
	Rhizoplane	Non-fertilized	0.0318671	8.15848	-2.13563	0.384524	-5.55397	2.79253e-08	7.6999e-08	fadc2e5d69a4ba812c7086618dcaf0d4	Bacteria	Proteobacteria	Gammaproteobacteria	Burkholderiales	Oxalobacteraceae
	Rhizoplane	Non-fertilized	0.347084	88.859	-2.58006	0.465354	-5.5443	2.95135e-08	8.10392e-08	4a7d1633cf8e785a199ccc29c3e01d61	Bacteria	Proteobacteria	Gammaproteobacteria	Pseudomonadales	Pseudomonadaceae	Pseudomonas
	Rhizoplane	Non-fertilized	0.0140353	3.59326	-1.73367	0.313166	-5.53595	3.09544e-08	8.48189e-08	e0981af2a11632e912923837e094fb6c	Bacteria	Bacteroidota	Bacteroidia	Cytophagales	Microscillaceae	uncultured
	Rhizoplane	Non-fertilized	0.0558487	14.2981	-2.00265	0.362574	-5.52344	3.32431e-08	9.07131e-08	c8b57201ec8af011691993653239b9f6	Bacteria	Bacteroidota	Bacteroidia	Sphingobacteriales	Sphingobacteriaceae	Mucilaginibacter
	Rhizoplane	Non-fertilized	0.0198292	5.07659	-1.9642	0.356438	-5.51063	3.57554e-08	9.73669e-08	f28956e1da4b623f476fb9b3693038dd	Bacteria	Proteobacteria	Alphaproteobacteria	Rhizobiales	Beijerinckiaceae	Bosea
	Rhizoplane	Non-fertilized	0.0137979	3.53249	-1.83614	0.333591	-5.50416	3.70939e-08	1.00804e-07	52f32a2fb3b3e8b65601149f39cde862	Bacteria	Proteobacteria	Gammaproteobacteria	Burkholderiales
	Rhizoplane	Non-fertilized	0.0668561	17.1162	-2.07772	0.377897	-5.49812	3.83855e-08	1.04099e-07	07afe1fa94663422a298446f0a00bc54	Bacteria	Fibrobacterota	Fibrobacteria	Fibrobacterales	Fibrobacteraceae	possible_genus_04
	Rhizoplane	Non-fertilized	0.0192417	4.92618	-1.78059	0.324118	-5.49364	3.93733e-08	1.06559e-07	41f3760748a98c2eac7216b830a254e2	Bacteria	Proteobacteria	Gammaproteobacteria	Burkholderiales	Nitrosomonadaceae	mle1_7	uncultured_bacterium
	Rhizoplane	Non-fertilized	0.0152853	3.91328	-1.99555	0.363375	-5.49172	3.98047e-08	1.07505e-07	055f0f4b10f17db46ba7a54f4ea54e35	Bacteria	Bacteroidota	Bacteroidia	Cytophagales	Microscillaceae	uncultured
	Rhizoplane	Non-fertilized	0.0220151	5.63621	-1.93028	0.351818	-5.48659	4.09762e-08	1.10443e-07	7b3affbcbbd85d1b4e2f5ebe62ae708b	Bacteria	Bacteroidota	Bacteroidia	Sphingobacteriales	NS11_12_marine_group
	Rhizoplane	Non-fertilized	0.26434	67.6751	-2.16899	0.395566	-5.48326	4.1756e-08	1.12315e-07	737ba4b2fffe3bcafcba92e76947b9bd	Bacteria	Proteobacteria	Alphaproteobacteria	Caulobacterales	Caulobacteraceae	Asticcacaulis	uncultured_Asticcacaulis_sp_
	Rhizoplane	Non-fertilized	0.0441483	11.3026	-2.21933	0.404803	-5.4825	4.19362e-08	1.1257e-07	08b9b0e45aea53c34cc68570939fa448	Bacteria	Chloroflexi	Chloroflexia	Chloroflexales	Roseiflexaceae	uncultured	uncultured_bacterium
	Rhizoplane	Non-fertilized	0.01717	4.3958	-1.8341	0.335212	-5.47147	4.4632e-08	1.19563e-07	9e35eb41af386fd93eb7a62b475bce7d	Bacteria	Proteobacteria	Gammaproteobacteria	Burkholderiales	Comamonadaceae
	Rhizoplane	Non-fertilized	0.0329261	8.4296	-2.11813	0.387286	-5.46916	4.52183e-08	1.20888e-07	f8f4d89c58b388daee7245ac92837482	Bacteria	Bacteroidota	Bacteroidia	Chitinophagales	Chitinophagaceae	Terrimonas
	Rhizoplane	Non-fertilized	0.0154843	3.96423	-1.90107	0.347889	-5.4646	4.63949e-08	1.23532e-07	67648b6fd1e3cb8ff42b4c5aa30a07e4	Bacteria	Verrucomicrobiota	Verrucomicrobiae	Chthoniobacterales	Chthoniobacteraceae	Chthoniobacter	uncultured_bacterium
	Rhizoplane	Non-fertilized	0.0254341	6.51153	-1.90953	0.351123	-5.43834	5.37789e-08	1.42617e-07	9294ed537df22c76df86a14302cd4302	Bacteria	Proteobacteria	Gammaproteobacteria	Burkholderiales	Comamonadaceae	Pelomonas
	Rhizoplane	Non-fertilized	0.0304741	7.80185	-2.09618	0.386102	-5.42908	5.66466e-08	1.4992e-07	1df342b721692dcae41c23e01445bd36	Bacteria	Proteobacteria	Gammaproteobacteria	Burkholderiales	Oxalobacteraceae	Undibacterium
	Rhizoplane	Non-fertilized	0.0348354	8.91841	-1.86365	0.343891	-5.41929	5.98361e-08	1.57728e-07	18d201c4f84690da053a3c53448986ab	Bacteria	Proteobacteria	Alphaproteobacteria	Rhizobiales	Beijerinckiaceae	alphaI_cluster
	Rhizoplane	Non-fertilized	0.0138533	3.54665	-1.76497	0.325906	-5.41558	6.10919e-08	1.60717e-07	a65c9a5ca9afa95ecd19a680e0a0beab	Bacteria	Chloroflexi	Chloroflexia	Chloroflexales	Roseiflexaceae	uncultured	uncultured_bacterium
	Rhizoplane	Non-fertilized	0.0314284	8.04616	-1.72112	0.318115	-5.41037	6.28949e-08	1.64923e-07	b0eda930708c582ad4d7012c5a514313	Bacteria	Bacteroidota	Kapabacteria	Kapabacteriales	uncultured_bacterium
	Rhizoplane	Non-fertilized	0.0429574	10.9978	-2.13385	0.395368	-5.39712	6.77201e-08	1.77094e-07	e0847ee1dd25498bdb8f8f35277f8f6b	Bacteria	Chloroflexi	Anaerolineae	SBR1031	A4b
	Rhizoplane	Non-fertilized	0.0160403	4.10656	-1.87872	0.348278	-5.39432	6.87851e-08	1.79522e-07	80f106e008315d9127de87edfa74dc5d	Bacteria	Verrucomicrobiota	Verrucomicrobiae	Pedosphaerales	Pedosphaeraceae	Ellin517
	Rhizoplane	Non-fertilized	0.0131953	3.37821	-1.75057	0.324938	-5.38739	7.14874e-08	1.86206e-07	bc6db9b52f02ca8e3a2abc4b937eebb0	Bacteria	Firmicutes
	Rhizoplane	Non-fertilized	0.144102	36.8924	-1.84935	0.343624	-5.38189	7.37078e-08	1.91611e-07	1b6e04d62f6b08bb52294fb921c6f026	Bacteria	Bacteroidota	Bacteroidia	Chitinophagales	Chitinophagaceae
	Rhizoplane	Non-fertilized	0.0208043	5.32622	-1.74277	0.323853	-5.38136	7.39241e-08	1.91795e-07	09880373e699a34c774a7bffff1bbcdf	Bacteria	Proteobacteria	Gammaproteobacteria	Steroidobacterales	Steroidobacteraceae	Steroidobacter
	Rhizoplane	Non-fertilized	0.148463	38.009	-1.81705	0.337894	-5.37759	7.54915e-08	1.95477e-07	08ac513c65beb15252a3bc9f60e4d785	Bacteria	Proteobacteria	Gammaproteobacteria	Burkholderiales	Comamonadaceae
	Rhizoplane	Non-fertilized	0.0457018	11.7004	-1.9974	0.372562	-5.36124	8.26505e-08	2.13177e-07	e25aaaae18aee644f36a65e72cefa8ba	Bacteria	Bacteroidota	Bacteroidia	Chitinophagales	Chitinophagaceae	Niastella
	Rhizoplane	Non-fertilized	0.112645	28.8389	-1.79301	0.335559	-5.34335	9.1243e-08	2.34422e-07	a7892f4837fa48b80a03cb10342cc4f1	Bacteria	Acidobacteriota	Blastocatellia	Blastocatellales	Blastocatellaceae	uncultured	uncultured_bacterium
	Rhizoplane	Non-fertilized	0.03273	8.37939	-1.6966	0.317946	-5.33612	9.49566e-08	2.43488e-07	726e7fe3da4e4c55ef1cec9d40dcaa10	Bacteria	Acidobacteriota	Acidobacteriae	Subgroup_2
	Rhizoplane	Non-fertilized	0.0354336	9.07156	-2.08323	0.390956	-5.32856	9.89967e-08	2.53355e-07	46ad725b92d32a383a2b7c059a5f4352	Bacteria	Gemmatimonadota	Gemmatimonadetes	Gemmatimonadales	Gemmatimonadaceae	Gemmatimonas	uncultured_bacterium
	Rhizoplane	Non-fertilized	0.0405598	10.3839	-2.04241	0.38484	-5.30717	1.11342e-07	2.83846e-07	48886688ffefaa698264e951c0bd03a0	Bacteria	Bacteroidota	Bacteroidia	Sphingobacteriales	Sphingobacteriaceae	Mucilaginibacter
	Rhizoplane	Non-fertilized	0.0150671	3.8574	-1.98115	0.374017	-5.29693	1.17764e-07	2.99638e-07	89006cab04f40e2c6d5d5fc07c5b56d4	Bacteria	Chloroflexi	Chloroflexia	Chloroflexales	Roseiflexaceae	uncultured	uncultured_bacterium
	Rhizoplane	Non-fertilized	0.0297634	7.61989	-2.04378	0.386847	-5.28318	1.26963e-07	3.22423e-07	81d92fecb4cc081cc2281a15c37c8d51	Bacteria	Proteobacteria	Alphaproteobacteria	Sphingomonadales	Sphingomonadaceae
	Rhizoplane	Non-fertilized	0.0198683	5.08659	-1.86151	0.35299	-5.27355	1.33808e-07	3.39151e-07	c802730822746adfcabbf97a14d062a5	Bacteria	Proteobacteria	Alphaproteobacteria	Acetobacterales	Acetobacteraceae
	Rhizoplane	Non-fertilized	0.0270322	6.92066	-1.82124	0.345494	-5.27139	1.35391e-07	3.42506e-07	798e48c89b1d377cd2077302b3e73f4a	Bacteria	Chloroflexi	Anaerolineae
	Rhizoplane	Non-fertilized	0.0180739	4.62719	-1.58419	0.30114	-5.26063	1.43564e-07	3.62428e-07	4c632a1835564e51412ac74a394d8cc2	Bacteria	Acidobacteriota	Blastocatellia	11_24	uncultured_bacterium
	Rhizoplane	Non-fertilized	0.143785	36.8112	-1.93193	0.367265	-5.26031	1.43816e-07	3.62428e-07	ab4a830fe535f7d5c7a9a4db1f10c149	Bacteria	Proteobacteria	Gammaproteobacteria	Burkholderiales	Comamonadaceae	Pelomonas
	Rhizoplane	Non-fertilized	0.0445276	11.3998	-2.11636	0.40254	-5.2575	1.46028e-07	3.673e-07	9d2abd934b1b01fdea39c8f2929b9420	Bacteria	Desulfobacterota	Desulfuromonadia	Geobacterales	Geobacteraceae	uncultured	uncultured_bacterium
	Rhizoplane	Non-fertilized	0.01818	4.65436	-1.62123	0.309412	-5.23972	1.60818e-07	4.03729e-07	57baf3a14f2e5da716d652452e0c7074	Bacteria	Acidobacteriota	Acidobacteriae	Subgroup_2	uncultured_bacterium
	Rhizoplane	Non-fertilized	0.023897	6.118	-1.63946	0.31409	-5.21971	1.79206e-07	4.49038e-07	fcf14135d71c1803b45d6d7cfd126e9f	Bacteria	Acidobacteriota	Vicinamibacteria	Vicinamibacterales	uncultured
	Rhizoplane	Non-fertilized	0.0195853	5.01415	-1.73641	0.332814	-5.21736	1.81493e-07	4.53906e-07	46ba6b3e7fdf6f49e98985bdbe5164d9	Bacteria	Bacteroidota	Bacteroidia	Chitinophagales	Chitinophagaceae	Puia	uncultured_bacterium
	Rhizoplane	Non-fertilized	0.0347243	8.88997	-1.89024	0.363239	-5.20384	1.95209e-07	4.86362e-07	4a3b96123c5ee24c91a1297ec72c908c	Bacteria	Bacteroidota	Bacteroidia	Flavobacteriales	Flavobacteriaceae	Flavobacterium
	Rhizoplane	Non-fertilized	0.0283097	7.24772	-1.91141	0.367728	-5.19788	2.0157e-07	5.01263e-07	4dcb0a5622fbc4a2beb3ac39be8f102c	Bacteria	Proteobacteria	Gammaproteobacteria	Burkholderiales	Oxalobacteraceae	Massilia
	Rhizoplane	Non-fertilized	0.0595703	15.2509	-1.63674	0.314937	-5.19705	2.02481e-07	5.02579e-07	df349c197fec85fb98fc5bf848b64ada	Bacteria	Proteobacteria	Gammaproteobacteria	Xanthomonadales	Rhodanobacteraceae	Rhodanobacter
	Rhizoplane	Non-fertilized	0.0472443	12.0953	-1.87628	0.361744	-5.18676	2.13983e-07	5.30132e-07	b13278f757a23c0f93d1117f0354a9b2	Bacteria	Acidobacteriota	Acidobacteriae	Acidobacteriales	uncultured	uncultured_Acidobacteria_bacterium
	Rhizoplane	Non-fertilized	0.0274199	7.01993	-1.68229	0.324873	-5.17831	2.23901e-07	5.5159e-07	8a695aa7347806970d347fa0abe32f7a	Bacteria	Acidobacteriota	Blastocatellia	DS_100	uncultured_bacterium
	Rhizoplane	Non-fertilized	0.0121235	3.1038	-1.48704	0.287633	-5.16992	2.342e-07	5.75888e-07	1252590ed5f43b8c29b9c3f35e793a9b	Bacteria	Bacteroidota	Bacteroidia	Chitinophagales	Chitinophagaceae
	Rhizoplane	Non-fertilized	0.0830217	21.2549	-1.89682	0.366924	-5.16953	2.34681e-07	5.75996e-07	3c0cd73cdcc367498763bbe79bb65f7a	Bacteria	Proteobacteria	Gammaproteobacteria	Burkholderiales	Nitrosomonadaceae	Ellin6067	uncultured_bacterium
	Rhizoplane	Non-fertilized	0.0355346	9.09742	-1.81592	0.351866	-5.16083	2.45855e-07	6.01674e-07	aa13abecb11c212cf8255a7437b48ba0	Bacteria	Proteobacteria	Gammaproteobacteria	Burkholderiales	Comamonadaceae	Ramlibacter	uncultured_bacterium
	Rhizoplane	Non-fertilized	0.0573016	14.6701	-1.85534	0.359775	-5.15696	2.50997e-07	6.12617e-07	da9b618872887ee49114865a52b3f2ea	Bacteria	Acidobacteriota	Acidobacteriae	Solibacterales	Solibacteraceae	Candidatus_Solibacter
	Rhizoplane	Non-fertilized	0.0337893	8.6506	-2.13642	0.414685	-5.15191	2.57851e-07	6.28184e-07	8f42d08a4fdcbb97502ade95196796dc	Bacteria	Proteobacteria	Gammaproteobacteria	Pseudomonadales	Pseudomonadaceae	Pseudomonas
	Rhizoplane	Non-fertilized	0.0142588	3.65047	-1.74351	0.338927	-5.14421	2.68655e-07	6.53298e-07	d99275fbf8ad40e8f495a37d931f462a	Bacteria	Armatimonadota	Fimbriimonadia	Fimbriimonadales	Fimbriimonadaceae
	Rhizoplane	Non-fertilized	0.105785	27.0825	-1.79838	0.350419	-5.13207	2.8657e-07	6.95578e-07	9143bd92f01554294ac6b5b1a4a2eb2b	Bacteria	Bacteroidota	Bacteroidia	Cytophagales	Microscillaceae	Chryseolinea	metagenome
	Rhizoplane	Non-fertilized	0.0800313	20.4893	-1.7851	0.348467	-5.12273	3.01147e-07	7.29618e-07	02b3a24f954ee8dcd339c836a23e92ec	Bacteria	Bacteroidota	Bacteroidia	Chitinophagales	Chitinophagaceae	uncultured	uncultured_bacterium
	Rhizoplane	Non-fertilized	0.0621171	15.9029	-2.11121	0.415307	-5.08349	3.70563e-07	8.92873e-07	130e20aee996bbcbcbe752136c9b0c32	Bacteria	Proteobacteria	Gammaproteobacteria	Salinisphaerales	Solimonadaceae
	Rhizoplane	Non-fertilized	0.0183052	4.68641	-1.68957	0.333553	-5.06536	4.07639e-07	9.78632e-07	7f6042e8176e2c4f50d36190ec93f97f	Bacteria	Acidobacteriota	Acidobacteriae	Subgroup_2	uncultured_bacterium
	Rhizoplane	Non-fertilized	0.0248052	6.35053	-1.70206	0.336425	-5.05924	4.20926e-07	1.00869e-06	6d76d0da1b52f9ee5e64554dab012c3e	Bacteria	Proteobacteria	Gammaproteobacteria	Gammaproteobacteria_Incertae_Sedis	Unknown_Family	Acidibacter	uncultured_bacterium
	Rhizoplane	Non-fertilized	0.0526658	13.4833	-1.81771	0.359376	-5.05796	4.23767e-07	1.01366e-06	ab2d24fb8a354d1db38ecf7b5ecec425	Bacteria	Proteobacteria	Gammaproteobacteria	Burkholderiales	Methylophilaceae
	Rhizoplane	Non-fertilized	0.246464	63.0987	-2.11527	0.418265	-5.05724	4.2537e-07	1.01565e-06	5ba850f7e5ee7309d1c9eda0daf2cc8a	Bacteria	Proteobacteria	Gammaproteobacteria	Burkholderiales	Oxalobacteraceae	Massilia	uncultured_bacterium
	Rhizoplane	Non-fertilized	0.0430366	11.018	-1.88348	0.372577	-5.05528	4.29759e-07	1.02427e-06	083a72b30daab20c9fc08a5cf2534bbf	Bacteria	Proteobacteria	Gammaproteobacteria	Gammaproteobacteria_Incertae_Sedis	Unknown_Family	Acidibacter	uncultured_bacterium
	Rhizoplane	Non-fertilized	0.0143973	3.68594	-1.86946	0.371386	-5.03374	4.81005e-07	1.14434e-06	c11041a90df9bce1e6df222f080e7d4e	Bacteria	Proteobacteria	Gammaproteobacteria	Burkholderiales	Oxalobacteraceae
	Rhizoplane	Non-fertilized	0.0149943	3.83878	-1.69104	0.336174	-5.03026	4.89811e-07	1.16319e-06	ffaaca7adbdd0c1158c9c5395cd1409f	Bacteria	Bdellovibrionota	Oligoflexia	Silvanigrellales	Silvanigrellaceae	Silvanigrella
	Rhizoplane	Non-fertilized	0.0286598	7.33737	-1.68021	0.33444	-5.02397	5.06145e-07	1.19982e-06	7cdd85d80c3ab8485b70c3bec51bc7f3	Bacteria	Bacteroidota	Bacteroidia	Chitinophagales	Chitinophagaceae	Flavisolibacter	uncultured_bacterium
	Rhizoplane	Non-fertilized	0.0292126	7.47887	-1.76902	0.35281	-5.01408	5.32886e-07	1.26094e-06	f023bba0d8a64fd0fc391ce53291bfd5	Bacteria	Proteobacteria	Alphaproteobacteria	Elsterales	uncultured
	Rhizoplane	Non-fertilized	0.0211058	5.40341	-1.69903	0.339202	-5.0089	5.47434e-07	1.29304e-06	0b5c3485e26d489a5d7a17e06c019808	Bacteria	Verrucomicrobiota	Verrucomicrobiae	Pedosphaerales	Pedosphaeraceae	uncultured_bacterium
	Rhizoplane	Non-fertilized	0.0432288	11.0672	-1.88249	0.376081	-5.00554	5.57056e-07	1.31342e-06	8966e2976501f99e7dbf236a32137e95	Bacteria	Proteobacteria	Alphaproteobacteria	Acetobacterales	Acetobacteraceae	uncultured	uncultured_bacterium
	Rhizoplane	Non-fertilized	0.0217312	5.56352	-1.63594	0.327009	-5.00274	5.65205e-07	1.33025e-06	a50688468e1ffbb6dd4365f0680acd85	Bacteria	Bacteroidota	Bacteroidia	Chitinophagales	Chitinophagaceae	uncultured	uncultured_bacterium
	Rhizoplane	Non-fertilized	0.0162603	4.16289	-1.60541	0.321353	-4.99577	5.86001e-07	1.37674e-06	5cff9eba91d9301d9642accf6db9e163	Bacteria	Proteobacteria	Gammaproteobacteria	Burkholderiales
	Rhizoplane	Non-fertilized	0.0136716	3.50015	-1.60568	0.321758	-4.99035	6.02694e-07	1.41344e-06	2e3fbfd39dda1ade50cce3f4431d93cc	Bacteria	Proteobacteria	Gammaproteobacteria	Xanthomonadales	Xanthomonadaceae	uncultured	uncultured_bacterium
	Rhizoplane	Non-fertilized	0.10729	27.4679	-1.88844	0.378769	-4.98574	6.1726e-07	1.44386e-06	eed5e15b4704782ed4da7fe79e565a03	Bacteria	Proteobacteria	Alphaproteobacteria	Micropepsales	Micropepsaceae	uncultured
	Rhizoplane	Non-fertilized	0.0146237	3.74388	-1.72761	0.346523	-4.98555	6.17858e-07	1.44386e-06	67473dcdbe11696739f8cc5b5998fa08	Bacteria	Elusimicrobiota	Elusimicrobia	MVP_88	uncultured_bacterium
	Rhizoplane	Non-fertilized	0.0314499	8.05165	-1.82596	0.366435	-4.98303	6.25947e-07	1.45759e-06	751a366c629902f49b597e93b483ab9c	Bacteria	Bacteroidota	Bacteroidia	Chitinophagales	Chitinophagaceae	Puia
	Rhizoplane	Non-fertilized	0.0254242	6.50899	-1.6321	0.327569	-4.98246	6.2782e-07	1.45938e-06	404e84e4269a290036766a8c79967b16	Bacteria	Bacteroidota	Bacteroidia	Cytophagales	Microscillaceae	uncultured
	Rhizoplane	Non-fertilized	0.0280525	7.18187	-1.63538	0.329287	-4.96643	6.81951e-07	1.58241e-06	e405d9913ece9aae089c3ef7fb437295	Bacteria	Verrucomicrobiota	Verrucomicrobiae	Chthoniobacterales	Xiphinematobacteraceae	Candidatus_Xiphinematobacter
	Rhizoplane	Non-fertilized	0.0144585	3.70161	-1.74106	0.350725	-4.96418	6.89934e-07	1.59812e-06	64f8249269008463a071a3f122bee5c7	Bacteria	Myxococcota	Polyangia	Polyangiales
	Rhizoplane	Non-fertilized	0.0161223	4.12757	-1.55419	0.31313	-4.96339	6.92716e-07	1.60175e-06	3ff879cbc719ffdc2e25bf1e2f98fa7e	Bacteria	Bacteroidota	Kapabacteria	Kapabacteriales	uncultured_bacterium
	Rhizoplane	Non-fertilized	0.0231268	5.92082	-1.92854	0.388977	-4.95798	7.12311e-07	1.64381e-06	c670bbe440f2e52bc6d7fe076790eef0	Bacteria	Desulfobacterota	Desulfuromonadia	Geobacterales	Geobacteraceae	Citrifermentans
	Rhizoplane	Non-fertilized	0.0215653	5.52105	-1.52275	0.307151	-4.95768	7.13399e-07	1.64381e-06	d29c3980746e28fee6defe589e7f5492	Bacteria	Chloroflexi	Anaerolineae	SBR1031	uncultured_bacterium
	Rhizoplane	Non-fertilized	0.0134803	3.45118	-1.64747	0.333505	-4.93987	7.81751e-07	1.7888e-06	e630fb488c33b59fddfad1cac4a78089	Bacteria	Bacteroidota	Kapabacteria	Kapabacteriales	uncultured_bacterium
	Rhizoplane	Non-fertilized	0.0304906	7.80607	-1.72731	0.350195	-4.93243	8.12124e-07	1.85508e-06	a55aff55b2cb5f54662b329633128ee6	Bacteria	Bacteroidota	Bacteroidia	Cytophagales	Microscillaceae	uncultured
	Rhizoplane	Non-fertilized	0.0130025	3.32885	-1.71054	0.347431	-4.92338	8.50603e-07	1.93626e-06	fd1b1630b6b1088356f2f2ce46b3762e	Bacteria	Proteobacteria	Alphaproteobacteria	Rickettsiales	SM2D12
	Rhizoplane	Non-fertilized	0.10251	26.2442	-1.81847	0.371092	-4.90033	9.56775e-07	2.16672e-06	4bd48952c98a34aaaf2cf5cf5ef3ab68	Bacteria	Bacteroidota	Bacteroidia	Sphingobacteriales	Sphingobacteriaceae	Mucilaginibacter
	Rhizoplane	Non-fertilized	0.0694246	17.7738	-1.86163	0.381354	-4.88164	1.05207e-06	2.37435e-06	53588a0408787e40d7a669c65cd6c62b	Bacteria	Acidobacteriota	Vicinamibacteria	Vicinamibacterales	uncultured	uncultured_Acidobacteria_bacterium
	Rhizoplane	Non-fertilized	0.0150906	3.86343	-1.61349	0.33098	-4.87488	1.08873e-06	2.45291e-06	e353989255889b8a9dd545930dbf1435	Bacteria	Spirochaetota	Spirochaetia	Spirochaetales	Spirochaetaceae	Spirochaeta_2
	Rhizoplane	Non-fertilized	0.0357585	9.15472	-1.73735	0.35646	-4.87389	1.09422e-06	2.45872e-06	2fbf69ab15dfa57c0a120e9bb26b4bcf	Bacteria	Acidobacteriota	Acidobacteriae	Acidobacteriales
	Rhizoplane	Non-fertilized	0.0322513	8.25685	-1.69037	0.346831	-4.87374	1.09505e-06	2.45872e-06	7ad91f0ba1efbfc386a434aadf0f0d39	Bacteria	Acidobacteriota	Blastocatellia	Blastocatellales	Blastocatellaceae	Blastocatella
	Rhizoplane	Non-fertilized	0.118744	30.4004	-1.75334	0.360493	-4.86373	1.15193e-06	2.57492e-06	e68359a75bd7102ebade9ad7daf4d21f	Bacteria	Proteobacteria	Alphaproteobacteria	Rhizobiales	Rhizobiaceae	Allorhizobium_Neorhizobium_Pararhizobium_Rhizobium
	Rhizoplane	Non-fertilized	0.0457389	11.7099	-1.79936	0.369965	-4.86361	1.15266e-06	2.57492e-06	540f73742ce816d7874845f1502c9994	Bacteria	Acidobacteriota	Blastocatellia	Blastocatellales	Blastocatellaceae	uncultured	uncultured_Acidobacteria_bacterium
	Rhizoplane	Non-fertilized	0.0105259	2.69479	-1.27621	0.262638	-4.85918	1.17873e-06	2.6287e-06	fe307d3404cb82eaa41b5d894f6cd0a6	Bacteria	Acidobacteriota	Acidobacteriae	Subgroup_2	uncultured_bacterium
	Rhizoplane	Non-fertilized	0.0363764	9.31292	-1.86289	0.384804	-4.84115	1.29093e-06	2.86921e-06	c708e7fa1ad7f0abe8b75bc6fe50b08b	Bacteria	Verrucomicrobiota	Verrucomicrobiae	Pedosphaerales	Pedosphaeraceae	uncultured	uncultured_bacterium
	Rhizoplane	Non-fertilized	0.0435254	11.1432	-1.73945	0.360425	-4.82609	1.39238e-06	3.0895e-06	efa4ff63e62135520a93c1c487097419	Bacteria	Proteobacteria	Gammaproteobacteria	Xanthomonadales	Rhodanobacteraceae	Rhodanobacter	uncultured_bacterium
	Rhizoplane	Non-fertilized	0.0681261	17.4413	-2.18628	0.453639	-4.81942	1.43975e-06	3.18387e-06	3593ef064e532c2d3c9d4526394deb42	Bacteria	Bacteroidota	Bacteroidia	Cytophagales	Microscillaceae	uncultured	uncultured_bacterium
	Rhizoplane	Non-fertilized	0.0123238	3.15508	-1.63185	0.338966	-4.8142	1.47788e-06	3.25726e-06	1362c1ac4e6dc77147c137502d781100	Bacteria	Proteobacteria	Gammaproteobacteria	Burkholderiales	Rhodocyclaceae	Methyloversatilis
	Rhizoplane	Non-fertilized	0.101864	26.0788	-2.09216	0.434641	-4.81353	1.48286e-06	3.26278e-06	4bb33490344b6d8796fa96a69d6449f0	Bacteria	Acidobacteriota	Acidobacteriae	Acidobacteriales	Acidobacteriaceae_Subgroup_1	Occallatibacter
	Rhizoplane	Non-fertilized	0.0324161	8.29904	-1.48469	0.309439	-4.798	1.60259e-06	3.50866e-06	864c0918950194d2601d329a8c12e64e	Bacteria	Acidobacteriota	Acidobacteriae	Bryobacterales	Bryobacteraceae	Bryobacter	uncultured_bacterium
	Rhizoplane	Non-fertilized	0.0131588	3.36885	-1.66701	0.347753	-4.79366	1.63765e-06	3.57354e-06	88e33428a9ca3ffb41a52815f0d55340	Bacteria	Latescibacterota	uncultured_bacterium
	Rhizoplane	Non-fertilized	0.0127467	3.26337	-1.66224	0.346933	-4.79123	1.65759e-06	3.61108e-06	c6f74492501f17dcec5a13183aef0472	Bacteria	Desulfobacterota	Desulfuromonadia	Geobacterales	Geobacteraceae	Citrifermentans	uncultured_bacterium
	Rhizoplane	Non-fertilized	0.0328577	8.4121	-1.63159	0.340814	-4.78733	1.69018e-06	3.676e-06	86d8bfa5da087d24120bdf8604091ae9	Bacteria	Dependentiae	Babeliae	Babeliales	Vermiphilaceae	uncultured_bacterium
	Rhizoplane	Non-fertilized	0.0160257	4.10282	-1.53189	0.321862	-4.75947	1.94102e-06	4.20767e-06	818f85d774b8cbcd80cd2d07a2e663fc	Bacteria	Elusimicrobiota	Lineage_IIb	uncultured_bacterium
	Rhizoplane	Non-fertilized	0.0600451	15.3725	-1.70396	0.359921	-4.73426	2.19853e-06	4.75806e-06	4058f311939ad2ef9b1bd030f1bdd8e7	Bacteria	Acidobacteriota	Acidobacteriae	Acidobacteriales	uncultured
	Rhizoplane	Non-fertilized	0.0132009	3.37964	-1.69925	0.361232	-4.70405	2.55052e-06	5.5108e-06	2a035c339f5d8afc5cab8cf8e899baf8	Bacteria	Gemmatimonadota	Gemmatimonadetes	Gemmatimonadales	Gemmatimonadaceae	Gemmatimonas	uncultured_bacterium
	Rhizoplane	Non-fertilized	0.0229357	5.87189	-1.78751	0.38064	-4.69607	2.65218e-06	5.72108e-06	d6d54e877ad7f74ab66478e0b3f5ddec	Bacteria	Proteobacteria	Gammaproteobacteria	Salinisphaerales	Solimonadaceae	Nevskia
	Rhizoplane	Non-fertilized	0.122261	31.3007	-1.73527	0.370011	-4.68979	2.73484e-06	5.88973e-06	531e08e7acbe15c7a5467d0c51142031	Bacteria	Proteobacteria	Gammaproteobacteria	Burkholderiales	Comamonadaceae	Rhizobacter
	Rhizoplane	Non-fertilized	0.0292107	7.47838	-1.51552	0.324172	-4.67506	2.93873e-06	6.3185e-06	1cd5631292ef9efcddc4d7501f736bdf	Bacteria	Acidobacteriota	Holophagae	Subgroup_7	uncultured_bacterium
	Rhizoplane	Non-fertilized	0.0149584	3.82959	-1.4964	0.321049	-4.66096	3.14734e-06	6.74503e-06	f2aed166d5b0e300b4f16b0082f40cb5	Bacteria	Bacteroidota	Bacteroidia	Sphingobacteriales	env_OPS_17
	Rhizoplane	Non-fertilized	0.056695	14.5148	-1.73011	0.371922	-4.65181	3.29039e-06	7.04015e-06	549b7f9b15dcc2518fd00f7cbbb94ab4	Bacteria	RCP2_54
	Rhizoplane	Non-fertilized	0.0524615	13.431	-1.67348	0.360855	-4.63753	3.526e-06	7.53203e-06	3f6bf00309b0c00f858943c9227945f8	Bacteria	Proteobacteria	Gammaproteobacteria	Burkholderiales	Methylophilaceae	Methylophilus
	Rhizoplane	Non-fertilized	0.014502	3.71275	-1.53268	0.330622	-4.63576	3.5563e-06	7.58447e-06	b9f839efe674ead7fb8185f7ae4d586d	Bacteria	Proteobacteria	Gammaproteobacteria	Diplorickettsiales	Diplorickettsiaceae	Aquicella
	Rhizoplane	Non-fertilized	0.0346105	8.86083	-1.82268	0.394625	-4.61876	3.86032e-06	8.21956e-06	ea6ac6c4e37caf0d1119ec013c2d83d9	Bacteria	Acidobacteriota	Acidobacteriae	Solibacterales	Solibacteraceae	Candidatus_Solibacter	uncultured_Acidobacteria_bacterium
	Rhizoplane	Non-fertilized	0.0212522	5.4409	-1.50758	0.327139	-4.60837	4.05843e-06	8.62743e-06	56fad83425877d4457089d6896dd74a4	Bacteria	Proteobacteria	Gammaproteobacteria
	Rhizoplane	Non-fertilized	0.0239409	6.12924	-1.45746	0.31637	-4.60681	4.0889e-06	8.67822e-06	1a1c2c5dd4c4a39108078bee7dda7705	Bacteria	Acidobacteriota	Acidobacteriae	Acidobacteriales	uncultured	uncultured_Acidobacteria_bacterium
	Rhizoplane	Non-fertilized	0.0117266	3.00219	-1.53315	0.333151	-4.60196	4.18532e-06	8.86857e-06	77513f67c4ec14540a635420cd1ddc6c	Bacteria	Desulfobacterota	Desulfuromonadia	Geobacterales	Geobacteraceae	Citrifermentans
	Rhizoplane	Non-fertilized	0.0179705	4.60073	-1.53769	0.334447	-4.5977	4.27186e-06	9.03741e-06	251b8e35f7044b34357894d851804d5b	Bacteria	Bacteroidota	Bacteroidia	Chitinophagales	Chitinophagaceae
	Rhizoplane	Non-fertilized	0.03439	8.80439	-1.66712	0.363132	-4.59096	4.41213e-06	9.31921e-06	c00d8e1b58906e82867f04ed3522f9c0	Bacteria	Chloroflexi	Anaerolineae	SBR1031	A4b
	Rhizoplane	Non-fertilized	0.0147253	3.7699	-1.49551	0.326703	-4.57758	4.70383e-06	9.91943e-06	09165a8c8044335ef9d535c9c1256c94	Bacteria	Chloroflexi	Anaerolineae	SBR1031
	Rhizoplane	Non-fertilized	0.0154394	3.95272	-1.55692	0.340407	-4.5737	4.79193e-06	1.00891e-05	ac92533302e32787fbda2b17bf1fedf9	Bacteria	Acidobacteriota	Acidobacteriae	Acidobacteriales	uncultured	uncultured_bacterium
	Rhizoplane	Non-fertilized	0.0529275	13.5503	-1.71762	0.375681	-4.572	4.8308e-06	1.01547e-05	682507e334c4c66d04eb35ab072a1014	Bacteria	Proteobacteria	Gammaproteobacteria	Burkholderiales	Nitrosomonadaceae	Ellin6067	uncultured_bacterium
	Rhizoplane	Non-fertilized	0.0143215	3.66652	-1.53099	0.336467	-4.55018	5.36002e-06	1.12492e-05	579e3831557e3edcc8835586a6a688d3	Bacteria	Desulfobacterota	Desulfuromonadia	Geobacterales	Geobacteraceae	Geobacter	uncultured_bacterium
	Rhizoplane	Non-fertilized	0.0125193	3.20513	-1.50487	0.33093	-4.54741	5.43107e-06	1.13802e-05	a73c7e68219e9fa93eb4b205e9a09386	Bacteria	Proteobacteria	Alphaproteobacteria	Rhizobiales	Xanthobacteraceae	Rhodoplanes	uncultured_bacterium
	Rhizoplane	Non-fertilized	0.0363803	9.31392	-1.49263	0.330385	-4.51786	6.24691e-06	1.30689e-05	ed46d2edd99be9ef9e968046ca61c867	Bacteria	Acidobacteriota	Acidobacteriae	Subgroup_2
	Rhizoplane	Non-fertilized	0.0127116	3.25436	-1.5072	0.336788	-4.47522	7.63316e-06	1.58529e-05	6de6cd9945acfa90be538b0bb912af21	Bacteria	Proteobacteria	Gammaproteobacteria	Burkholderiales	Nitrosomonadaceae	MND1	uncultured_bacterium
	Rhizoplane	Non-fertilized	0.024458	6.26162	-1.58105	0.3533	-4.47509	7.63779e-06	1.58529e-05	fd29e6efc40325321005f4ff638cc3c9	Bacteria	Proteobacteria	Alphaproteobacteria	Dongiales	Dongiaceae	Dongia
	Rhizoplane	Non-fertilized	0.0209999	5.37631	-1.634	0.366169	-4.46241	8.10417e-06	1.67945e-05	2ccbc8e442948b1c0d150c0f0bd80f82	Bacteria	Bacteroidota	Bacteroidia	Chitinophagales	Chitinophagaceae	uncultured	uncultured_bacterium
	Rhizoplane	Non-fertilized	0.0116121	2.97287	-1.43048	0.321755	-4.44588	8.75321e-06	1.80827e-05	ccd097808dcff1a32c93c3bf1ac03e56	Bacteria	Proteobacteria	Gammaproteobacteria	Burkholderiales	Comamonadaceae	Ramlibacter
	Rhizoplane	Non-fertilized	0.0110792	2.83644	-1.4138	0.318137	-4.44399	8.83068e-06	1.82141e-05	d9d78b1bc5753e98336a59de1765dd78	Bacteria	Proteobacteria	Alphaproteobacteria	Rhodospirillales	uncultured
	Rhizoplane	Non-fertilized	0.0109315	2.79864	-1.39662	0.31442	-4.44189	8.91737e-06	1.83642e-05	a5cde6f135c3944a4ac9dadf7d9d62b7	Bacteria	Chloroflexi	Anaerolineae	SBR1031	uncultured_bacterium
	Rhizoplane	Non-fertilized	0.028228	7.2268	-1.47402	0.33259	-4.43193	9.33931e-06	1.92031e-05	56692af5a0d6d6becaab23c52673d552	Bacteria	Bacteroidota	Bacteroidia	Chitinophagales	Chitinophagaceae	Ferruginibacter
	Rhizoplane	Non-fertilized	0.024804	6.3502	-1.60498	0.362321	-4.42973	9.43513e-06	1.93699e-05	81a430cf95eaf01363dc0619cd4a4c69	Bacteria	Proteobacteria	Alphaproteobacteria	Micropepsales	Micropepsaceae
	Rhizoplane	Non-fertilized	0.0185687	4.75387	-1.57367	0.355431	-4.42749	9.53362e-06	1.95417e-05	3866e96d49b6cad46373765f65c6d0d0	Bacteria	Chloroflexi	Dehalococcoidia	S085	uncultured_bacterium
	Rhizoplane	Non-fertilized	0.0820702	21.0113	-1.84022	0.41612	-4.42232	9.76477e-06	1.99844e-05	d466a605539fb20501a258bde177aa38	Bacteria	Cyanobacteria	Cyanobacteriia	Chloroplast
	Rhizoplane	Non-fertilized	0.0440668	11.2818	-1.49603	0.339599	-4.40527	1.05653e-05	2.15893e-05	0fc3f65911adf44689047ef2f6c28737	Bacteria	Proteobacteria	Gammaproteobacteria	Xanthomonadales	Rhodanobacteraceae
	Rhizoplane	Non-fertilized	0.0279075	7.14477	-1.52375	0.347718	-4.38214	1.17518e-05	2.39395e-05	bfb24e939df96f804b70108e07380ba9	Bacteria	WPS_2	uncultured_bacterium
	Rhizoplane	Non-fertilized	0.02925	7.48846	-1.3822	0.316756	-4.36362	1.2793e-05	2.60204e-05	394286be82ee020754a5ba66aa0a8c55	Bacteria	Proteobacteria	Alphaproteobacteria	Rhizobiales	Rhizobiales_Incertae_Sedis	uncultured	uncultured_bacterium
	Rhizoplane	Non-fertilized	0.011534	2.95288	-1.46068	0.334935	-4.36108	1.29422e-05	2.62821e-05	ed023388d3d804d7280ae46f810deaed	Bacteria	Bacteroidota	Bacteroidia	Flavobacteriales	Crocinitomicaceae	Crocinitomix
	Rhizoplane	Non-fertilized	0.184714	47.2897	-1.62136	0.371807	-4.36075	1.29616e-05	2.62821e-05	25bb0f12a003872fe9480d1eae74e4cb	Bacteria	Bacteroidota	Bacteroidia	Flavobacteriales	Crocinitomicaceae	Fluviicola
	Rhizoplane	Non-fertilized	0.0158632	4.06124	-1.63335	0.375216	-4.3531	1.34224e-05	2.71329e-05	38a546208b89a9c74242cefea69deb23	Bacteria	Chloroflexi	Chloroflexia	Chloroflexales	Roseiflexaceae	uncultured	uncultured_bacterium
	Rhizoplane	Non-fertilized	0.016166	4.13875	-1.46281	0.33626	-4.35024	1.3599e-05	2.74479e-05	2f7dbac2cd121ece3dd1f7e8ae3e7bd4	Bacteria	Proteobacteria	Gammaproteobacteria	Burkholderiales	Comamonadaceae	Variovorax
	Rhizoplane	Non-fertilized	0.0430809	11.0294	-1.7429	0.401957	-4.33605	1.45069e-05	2.91909e-05	82d48aa16de517dd9573021a14c261a7	Bacteria	Bacteroidota	Bacteroidia	Chitinophagales	Chitinophagaceae	Terrimonas
	Rhizoplane	Non-fertilized	0.0792003	20.2765	-1.75371	0.405	-4.33016	1.48999e-05	2.98875e-05	2bff389e552d9e43000973f27b9b5859	Bacteria	Bacteroidota	Bacteroidia	Sphingobacteriales	Sphingobacteriaceae	Mucilaginibacter
	Rhizoplane	Non-fertilized	0.0101791	2.60601	-1.27614	0.294731	-4.32987	1.49199e-05	2.98875e-05	d76e5671975057280d7be8d10138c733	Bacteria	Bdellovibrionota	Oligoflexia	0319_6G20	uncultured_bacterium
	Rhizoplane	Non-fertilized	0.0124292	3.18208	-1.33615	0.308591	-4.32985	1.49211e-05	2.98875e-05	e4df8b1338858f585ea10883cd7dc04d	Bacteria	Bdellovibrionota	Oligoflexia	Silvanigrellales	Silvanigrellaceae
	Rhizoplane	Non-fertilized	0.0107973	2.76428	-1.37073	0.316735	-4.32768	1.50688e-05	3.01376e-05	e7fe83d4c46cd6a6fa85c353d7786c2a	Bacteria	Bacteroidota	Bacteroidia	Chitinophagales	Chitinophagaceae	Edaphobaculum
	Rhizoplane	Non-fertilized	0.022938	5.87249	-1.27188	0.295036	-4.31094	1.62563e-05	3.24634e-05	a6b73998f3ac85fad2a1d771c45475fe	Bacteria	Latescibacterota	uncultured_bacterium
	Rhizoplane	Non-fertilized	0.0243886	6.24386	-1.40654	0.326468	-4.30837	1.64463e-05	3.2793e-05	3361b17285413ad01aa1b56232f52433	Bacteria	Patescibacteria	Saccharimonadia	Saccharimonadales	uncultured_bacterium
	Rhizoplane	Non-fertilized	0.0112732	2.88612	-1.44521	0.336858	-4.29026	1.78463e-05	3.54773e-05	defaa56469a449db9eea29fda70f6ef6	Bacteria	Acidobacteriota	Acidobacteriae	Bryobacterales	Bryobacteraceae	Bryobacter
	Rhizoplane	Non-fertilized	0.0217509	5.56856	-1.42637	0.3329	-4.28468	1.83003e-05	3.6325e-05	59358af862386c5c1eccf61179fd7e7a	Bacteria	Bacteroidota	Bacteroidia	Chitinophagales	Chitinophagaceae	uncultured
	Rhizoplane	Non-fertilized	0.0369168	9.45127	-1.73504	0.405017	-4.28387	1.83673e-05	3.64032e-05	abac544e0acbd3bc0d18db90e8ab6994	Bacteria	Fibrobacterota	Fibrobacteria	Fibrobacterales	Fibrobacteraceae	possible_genus_04
	Rhizoplane	Non-fertilized	0.0245755	6.29171	-1.30567	0.305315	-4.27646	1.89886e-05	3.75217e-05	e00a48c4bd59cc32c868111f2bfe0e07	Bacteria	Acidobacteriota	Acidobacteriae	Acidobacteriales	uncultured	uncultured_bacterium
	Rhizoplane	Non-fertilized	0.016008	4.0983	-1.48567	0.348042	-4.26867	1.96645e-05	3.87992e-05	ce94e4a5ea7c19a720284657b73c0f40	Bacteria	Proteobacteria	Gammaproteobacteria	Burkholderiales	Methylophilaceae	Methylophilus	uncultured_bacterium
	Rhizoplane	Non-fertilized	0.0559525	14.3247	-1.85383	0.434336	-4.26819	1.97066e-05	3.88241e-05	d1b18ff548a0d4a35c6727ed32716a0a	Bacteria	Proteobacteria	Gammaproteobacteria	Burkholderiales	Comamonadaceae	uncultured
	Rhizoplane	Non-fertilized	0.0171011	4.37816	-1.42604	0.335578	-4.24951	2.14238e-05	4.21441e-05	c66c38d5daf4bd0a030031898490cc61	Bacteria	Proteobacteria	Gammaproteobacteria	WD260	uncultured_bacterium
	Rhizoplane	Non-fertilized	0.0283567	7.25976	-1.55021	0.365007	-4.24708	2.16574e-05	4.25402e-05	38301448e41dcd58c58a145509dc62e5	Bacteria	Proteobacteria	Gammaproteobacteria	Burkholderiales	Comamonadaceae
	Rhizoplane	Non-fertilized	0.0151957	3.89034	-1.48049	0.348843	-4.244	2.19568e-05	4.30642e-05	0d5c520e8f06f8de0c77bedd4c4a3b70	Bacteria	Acidobacteriota	Blastocatellia	Blastocatellales	Blastocatellaceae	Aridibacter	uncultured_bacterium
	Rhizoplane	Non-fertilized	0.0256176	6.5585	-1.45199	0.342281	-4.24208	2.21457e-05	4.33701e-05	d291b2e5644308d37174d3ae021bc874	Bacteria	Proteobacteria	Alphaproteobacteria	Rhizobiales	Rhizobiales_Incertae_Sedis
	Rhizoplane	Non-fertilized	0.0341176	8.73464	-1.55684	0.36708	-4.24115	2.22373e-05	4.34848e-05	bc0d311e14a32cb4eb71f25e3f27de24	Bacteria	Bacteroidota	Bacteroidia	Chitinophagales	Chitinophagaceae	uncultured
	Rhizoplane	Non-fertilized	0.0207534	5.31319	-1.46899	0.346418	-4.24052	2.23005e-05	4.35437e-05	26eaadbdabe330d01871445552b328eb	Bacteria	Gemmatimonadota	Gemmatimonadetes	Gemmatimonadales	Gemmatimonadaceae	uncultured	uncultured_bacterium
	Rhizoplane	Non-fertilized	0.0127807	3.27205	-1.42435	0.336052	-4.23849	2.25024e-05	4.38731e-05	25bb5b7634dd5a7616ca88496b6c4100	Bacteria	Proteobacteria	Gammaproteobacteria	Burkholderiales	Comamonadaceae	Rhizobacter
	Rhizoplane	Non-fertilized	0.0212118	5.43055	-1.39105	0.328351	-4.23646	2.27067e-05	4.42059e-05	1c980f2d53b269871991295657c456b1	Bacteria	Proteobacteria	Gammaproteobacteria	Salinisphaerales	Solimonadaceae	Polycyclovorans	uncultured_bacterium
	Rhizoplane	Non-fertilized	0.0134563	3.44502	-1.53432	0.364974	-4.20392	2.62331e-05	5.09207e-05	a2d72ce6295f8bd8c493b5aa8ef5891e	Bacteria	Proteobacteria	Gammaproteobacteria	Burkholderiales	Oxalobacteraceae	Massilia
	Rhizoplane	Non-fertilized	0.020201	5.17177	-1.54014	0.36655	-4.20171	2.64912e-05	5.13461e-05	25fad4b5c378cb307e86651c7a3773a6	Bacteria	Proteobacteria	Gammaproteobacteria	Legionellales	Legionellaceae	Legionella
	Rhizoplane	Non-fertilized	0.0312802	8.00821	-1.39162	0.331533	-4.19753	2.69837e-05	5.2224e-05	22e30dcc51adf0fc4fe970fa6d7c3569	Bacteria	Proteobacteria	Alphaproteobacteria	Rhizobiales	Xanthobacteraceae	Rhodoplanes
	Rhizoplane	Non-fertilized	0.0327642	8.38814	-1.36424	0.325089	-4.1965	2.71075e-05	5.23867e-05	ad3b0fd6a03cc2ce557c59669652c8c2	Bacteria	Chloroflexi	Ktedonobacteria	C0119
	Rhizoplane	Non-fertilized	0.0150244	3.84648	-1.32997	0.316992	-4.19559	2.72157e-05	5.25188e-05	c67629ecb2c4db70303a69e52b0b4b6e	Bacteria	Myxococcota	Polyangia	Polyangiales	Sandaracinaceae
	Rhizoplane	Non-fertilized	0.0349446	8.94637	-1.51541	0.361284	-4.1945	2.73476e-05	5.2696e-05	1537994682917b8242c1cf86e4c59740	Bacteria	Proteobacteria	Alphaproteobacteria	Reyranellales	Reyranellaceae	uncultured	uncultured_bacterium
	Rhizoplane	Non-fertilized	0.0117472	3.00747	-1.42305	0.339646	-4.18982	2.7918e-05	5.37167e-05	f9d41c8fdbd1891c98f963028a9dadd5	Bacteria	Desulfobacterota	Desulfovibrionia	Desulfovibrionales	Desulfovibrionaceae	Desulfovibrio	uncultured_bacterium
	Rhizoplane	Non-fertilized	0.0227426	5.82245	-1.43608	0.343183	-4.18459	2.85685e-05	5.48882e-05	d621cb3977e79fe3be00824df104b050	Bacteria	Proteobacteria	Alphaproteobacteria	Rhizobiales	Hyphomicrobiaceae	Hyphomicrobium
	Rhizoplane	Non-fertilized	0.108664	27.8196	-1.94872	0.465857	-4.18308	2.87592e-05	5.50139e-05	c61f1dd6a355632f07a1778aca58d88c	Bacteria	Bacteroidota	Bacteroidia	Flavobacteriales	Flavobacteriaceae	Flavobacterium
	Rhizoplane	Non-fertilized	0.0404009	10.3433	-1.38831	0.332057	-4.18092	2.90328e-05	5.54569e-05	bd1c9cf0376726a28a3399aad01b7dca	Bacteria	Bacteroidota	Bacteroidia	Chitinophagales	Chitinophagaceae	Puia	uncultured_bacterium
	Rhizoplane	Non-fertilized	0.012293	3.14721	-1.20119	0.289086	-4.15513	3.25097e-05	6.20084e-05	a338f7f1a4fb6eff174146bf1703e554	Bacteria	Bdellovibrionota	Bdellovibrionia	Bdellovibrionales	Bdellovibrionaceae	Bdellovibrio
	Rhizoplane	Non-fertilized	0.0368013	9.42171	-1.59594	0.385284	-4.14225	3.43909e-05	6.54072e-05	48c368c460ae47ab4055a07c393d0e9f	Bacteria	Proteobacteria	Gammaproteobacteria	Burkholderiales	Oxalobacteraceae	Massilia
	Rhizoplane	Non-fertilized	0.0138644	3.54951	-1.41802	0.342679	-4.13805	3.50269e-05	6.65209e-05	17897c241805572a37f1749a9caf4565	Bacteria	Proteobacteria	Alphaproteobacteria	Caulobacterales	Caulobacteraceae	Phenylobacterium
	Rhizoplane	Non-fertilized	0.0106412	2.72432	-1.34476	0.325029	-4.13735	3.51339e-05	6.66281e-05	1950a43b3360326c4b1e46fcba7c3575	Bacteria	Proteobacteria	Gammaproteobacteria	Diplorickettsiales	Diplorickettsiaceae	uncultured	uncultured_bacterium
	Rhizoplane	Non-fertilized	0.0385027	9.8573	-1.66546	0.403422	-4.12833	3.65408e-05	6.91966e-05	46faf5aad4f088d3c43e15676a464b24	Bacteria	Bacteroidota	Bacteroidia	Cytophagales	Microscillaceae
	Rhizoplane	Non-fertilized	0.0328242	8.40351	-1.67525	0.406182	-4.12438	3.71739e-05	7.01936e-05	ac9c2188fd7f0377b67938e11f4ea64f	Bacteria	Gemmatimonadota	Gemmatimonadetes	Gemmatimonadales	Gemmatimonadaceae	Gemmatimonas
	Rhizoplane	Non-fertilized	0.0260999	6.68199	-1.47391	0.35848	-4.11157	3.92985e-05	7.40993e-05	2cd9ce0716594c411d8dcf1ef23780c3	Bacteria	Proteobacteria	Alphaproteobacteria	Reyranellales	Reyranellaceae	Reyranella
	Rhizoplane	Non-fertilized	0.0438215	11.219	-1.66485	0.405245	-4.10826	3.98643e-05	7.50589e-05	be44ad3e604595458ac7ec10bb9cc4ac	Bacteria	Chloroflexi	Chloroflexia	Chloroflexales	Roseiflexaceae	uncultured	uncultured_bacterium
	Rhizoplane	Non-fertilized	0.0104143	2.66622	-1.20244	0.29321	-4.10096	4.11438e-05	7.73574e-05	464547aed07924406d45eda77a8bd0d3	Bacteria	Bdellovibrionota	Oligoflexia	Silvanigrellales	Silvanigrellaceae
	Rhizoplane	Non-fertilized	0.0116942	2.99391	-1.30215	0.318666	-4.08624	4.38422e-05	8.23133e-05	d3f3f69dc8ceedfd02c752ede79f215b	Bacteria	Acidobacteriota	Acidobacteriae	Bryobacterales	Bryobacteraceae	Bryobacter	uncultured_bacterium
	Rhizoplane	Non-fertilized	0.058871	15.0719	-1.64343	0.402286	-4.08522	4.40342e-05	8.25563e-05	f46040c70c4f306c73f41e702f3e56b6	Bacteria	Acidobacteriota	Acidobacteriae	Acidobacteriales	Koribacteraceae	Candidatus_Koribacter
	Rhizoplane	Non-fertilized	0.0504043	12.9043	-1.59098	0.389929	-4.08017	4.50026e-05	8.42521e-05	2e763161add39d8fcf2fc7c736f21896	Bacteria	Chloroflexi	Dehalococcoidia	S085	uncultured_bacterium
	Rhizoplane	Non-fertilized	0.0143401	3.67128	-1.44782	0.355543	-4.07214	4.65835e-05	8.70881e-05	f4f01e91b6c88bf4c9d9a29f31cd4e34	Bacteria	Myxococcota	Polyangia	Polyangiales	Polyangiaceae
	Rhizoplane	Non-fertilized	0.109017	27.91	-1.56931	0.386139	-4.06411	4.82152e-05	9.00109e-05	82b57bdfd304f7f4e9d2e30f4a9b6770	Bacteria	Acidobacteriota	Blastocatellia	Blastocatellales	Blastocatellaceae	JGI_0001001_H03
	Rhizoplane	Non-fertilized	0.0307693	7.87743	-1.65739	0.407893	-4.06331	4.83826e-05	9.01955e-05	40ad8abca6dd91316ca2e7d4204152df	Bacteria	Acidobacteriota	Acidobacteriae	Acidobacteriales	uncultured
	Rhizoplane	Non-fertilized	0.0735219	18.8228	-1.81021	0.450324	-4.0198	5.82474e-05	0.000108432	81835a3ed98b90cfc441eb5b143cde79	Bacteria	Bacteroidota	Bacteroidia	Flavobacteriales	Flavobacteriaceae	Flavobacterium
	Rhizoplane	Non-fertilized	0.0668728	17.1205	-1.51681	0.377528	-4.01773	5.87605e-05	0.000109233	e33467b9c3aeb51cc2db68288a2a67bc	Bacteria	Acidobacteriota	Acidobacteriae	Acidobacteriales	uncultured	uncultured_Acidobacteria_bacterium
	Rhizoplane	Non-fertilized	0.013223	3.38529	-1.16373	0.29004	-4.01231	6.01285e-05	0.000111619	c16f926a3c0a628eae2f5699da7b95bf	Bacteria	Chloroflexi	OLB14
	Rhizoplane	Non-fertilized	0.0243738	6.24006	-1.40109	0.351691	-3.98388	6.78004e-05	0.000125507	b318f1fc7f2c366a7c88f86827bfc8ff	Bacteria	Acidobacteriota	Acidobacteriae	Acidobacteriales	uncultured
	Rhizoplane	Non-fertilized	0.0900517	23.0547	-1.46476	0.368352	-3.97652	6.99316e-05	0.000129271	5e14ee5410767b13af52d6f36c38d20f	Bacteria	Proteobacteria	Alphaproteobacteria	Rhizobiales	Xanthobacteraceae	uncultured	uncultured_bacterium
	Rhizoplane	Non-fertilized	0.0390367	9.994	-1.50872	0.38021	-3.96812	7.24406e-05	0.000133721	75730536208d9caf385bbc4bcd89a358	Bacteria	Bacteroidota	Bacteroidia	Chitinophagales	Chitinophagaceae	Flavisolibacter	uncultured_bacterium
	Rhizoplane	Non-fertilized	0.0104084	2.66471	-1.19623	0.301647	-3.96566	7.31943e-05	0.000134735	0b4bd58544567d0ab09a8aa01df94476	Bacteria	Proteobacteria	Gammaproteobacteria	Burkholderiales	Gallionellaceae	Candidatus_Nitrotoga
	Rhizoplane	Non-fertilized	0.0198508	5.08211	-1.30886	0.330091	-3.96514	7.33539e-05	0.00013484	e8844d3a7861952312cda16359a9a52e	Bacteria	Acidobacteriota	Acidobacteriae	Subgroup_2	uncultured_bacterium
	Rhizoplane	Non-fertilized	0.062313	15.9531	-1.62799	0.410788	-3.96308	7.39894e-05	0.000135819	3c8e4c046e5ac4d8254c525f87099948	Bacteria	Myxococcota	Myxococcia	Myxococcales	Myxococcaceae
	Rhizoplane	Non-fertilized	0.0305824	7.82957	-1.4369	0.363158	-3.95667	7.60031e-05	0.000139128	17715f22caf595589105c7fb0c511990	Bacteria	Proteobacteria	Gammaproteobacteria	Xanthomonadales	Xanthomonadaceae	Arenimonas
	Rhizoplane	Non-fertilized	0.0100485	2.57258	-1.1637	0.294269	-3.95453	7.66842e-05	0.00014018	2f7ba9c4932372ef57d2fa3a686ca965	Bacteria	Acidobacteriota	Acidobacteriae	Acidobacteriales	uncultured	uncultured_bacterium
	Rhizoplane	Non-fertilized	0.0380506	9.74155	-1.56852	0.397082	-3.95011	7.81146e-05	0.0001424	51f370c374d613d107780e4c43614b5f	Bacteria	Nitrospirota	Nitrospiria	Nitrospirales	Nitrospiraceae	Nitrospira	uncultured_bacterium
	Rhizoplane	Non-fertilized	0.0231285	5.92127	-1.43769	0.364309	-3.94636	7.93492e-05	0.000144411	9257c2aefb7f232abed30e767fe24181	Bacteria	Proteobacteria	Gammaproteobacteria	Burkholderiales	TRA3_20
	Rhizoplane	Non-fertilized	0.04146	10.6144	-1.43239	0.362989	-3.94609	7.9437e-05	0.000144411	9ccfc4f332c0c4e8844f30030458ba27	Bacteria	Bacteroidota	Bacteroidia	Chitinophagales	Chitinophagaceae	Aurantisolimonas
	Rhizoplane	Non-fertilized	0.0663848	16.9955	-1.67894	0.425553	-3.94532	7.96945e-05	0.00014468	a89e98c31905676b05230e03c111c24b	Bacteria	Acidobacteriota	Vicinamibacteria	Vicinamibacterales	uncultured
	Rhizoplane	Non-fertilized	0.0695288	17.8005	-1.49123	0.37841	-3.94078	8.12177e-05	0.00014704	5cb27bd2deaff034a4a5c2c478df5e30	Bacteria	Acidobacteriota	Acidobacteriae	Solibacterales	Solibacteraceae	Candidatus_Solibacter	uncultured_bacterium
	Rhizoplane	Non-fertilized	0.101868	26.0799	-1.44679	0.367299	-3.939	8.18215e-05	0.00014793	180e1e49de49e0dbef75f3617c689e1f	Bacteria	Proteobacteria	Alphaproteobacteria	Rhizobiales	Rhizobiaceae	Mesorhizobium
	Rhizoplane	Non-fertilized	0.0110709	2.83432	-1.27357	0.324851	-3.92047	8.83747e-05	0.000159559	84a371a2b9f43bdf58c4601c2745c3b6	Bacteria	Proteobacteria	Gammaproteobacteria	Burkholderiales	Oxalobacteraceae
	Rhizoplane	Non-fertilized	0.251308	64.3389	-1.90364	0.485881	-3.91792	8.93149e-05	0.000161036	147a465cd7ec212c09e20c4abd110cf7	Bacteria	Bacteroidota	Bacteroidia	Flavobacteriales	Flavobacteriaceae	Flavobacterium
	Rhizoplane	Non-fertilized	0.012111	3.1006	-1.19415	0.305209	-3.91257	9.13187e-05	0.000164199	f89cac2e6c083768fed50c14087ea88b	Bacteria	Bacteroidota	Bacteroidia	Cytophagales	Microscillaceae	uncultured
	Rhizoplane	Non-fertilized	0.0188086	4.81529	-1.33764	0.34193	-3.91204	9.15203e-05	0.000164338	3e750ccd9fb701255cbab9b9cf5c7d78	Bacteria	Acidobacteriota	Vicinamibacteria	Vicinamibacterales	uncultured
	Rhizoplane	Non-fertilized	0.0107324	2.74767	-1.26971	0.325022	-3.90654	9.3627e-05	0.000167892	1af18bc818a3ce38ad280f5e8fa490dd	Bacteria	Verrucomicrobiota	Verrucomicrobiae	Opitutales	Opitutaceae
	Rhizoplane	Non-fertilized	0.051392	13.1571	-1.40438	0.359609	-3.90531	9.41058e-05	0.000168521	aed78779a530e6f8243e037f043faabf	Bacteria	Acidobacteriota	Vicinamibacteria	Vicinamibacterales	Vicinamibacteraceae
	Rhizoplane	Non-fertilized	0.0385912	9.87996	-1.59807	0.409277	-3.90462	9.43726e-05	0.000168769	a8b761788398f407e589b60665cd993a	Bacteria	Patescibacteria	Saccharimonadia	Saccharimonadales	WWH38
	Rhizoplane	Not significant	0.106273	27.2075	-1.532	0.394551	-3.88289	0.000103221	0.000184343	722d16cefd634f739e0c2ccfbef996e2	Bacteria	Proteobacteria	Gammaproteobacteria	Burkholderiales	Comamonadaceae	uncultured
	Rhizoplane	Not significant	0.0385908	9.87985	-1.21797	0.313762	-3.88183	0.000103674	0.000184901	650053453dfd683242f231b531a1e377	Bacteria	Acidobacteriota	Blastocatellia	Pyrinomonadales	Pyrinomonadaceae	RB41	uncultured_bacterium
	Rhizoplane	Not significant	0.0354666	9.08	-1.39603	0.360305	-3.87458	0.000106811	0.000190239	6ffa8b6f9749a2a9ea150f5fb0f3ce6a	Bacteria	Latescibacterota	uncultured_bacterium
	Rhizoplane	Not significant	0.00933519	2.38995	1.20249	0.310757	3.86956	0.000109034	0.000193936	07775c1925f52fb006d351c02e5edfae	Bacteria	Bacteroidota	Bacteroidia	Chitinophagales	Chitinophagaceae	Parafilimonas
	Rhizoplane	Not significant	0.0507781	13	1.60049	0.414181	3.86422	0.000111445	0.000197958	99a811d15a7c7a34e719d71a704d3eb6	Bacteria	Bacteroidota	Bacteroidia	Chitinophagales	Chitinophagaceae	Chitinophaga
	Rhizoplane	Not significant	0.0277359	7.10082	-1.38591	0.35873	-3.86337	0.000111834	0.000198382	377086bbc75a32bb3219af93d56dd704	Bacteria	Acidobacteriota	Acidobacteriae	Acidobacteriales
	Rhizoplane	Not significant	0.144782	37.0665	-1.53196	0.396728	-3.86149	0.000112699	0.000199619	4005856756d0c2a3e4a80f8362c6776e	Bacteria	Acidobacteriota	Blastocatellia	Blastocatellales	Blastocatellaceae	JGI_0001001_H03
	Rhizoplane	Not significant	0.0218432	5.5922	-1.22488	0.317229	-3.86119	0.000112835	0.000199619	da3a48d7ada734e329c029aa9d5e1b10	Bacteria	Acidobacteriota	Blastocatellia	Pyrinomonadales	Pyrinomonadaceae	RB41	uncultured_bacterium
	Rhizoplane	Not significant	0.0120205	3.07744	-1.0512	0.273127	-3.84875	0.00011872	0.00020975	f7df07512b80d985b360fc621a0893ea	Bacteria	Proteobacteria	Gammaproteobacteria	Steroidobacterales	Steroidobacteraceae
	Rhizoplane	Not significant	0.0160628	4.11233	1.22202	0.318057	3.84212	0.000121974	0.000215018	6188115b2fbdc6b8645a91778d273bfc	Bacteria	Chloroflexi	Ktedonobacteria	Ktedonobacterales	Ktedonobacteraceae
	Rhizoplane	Not significant	0.0258667	6.62228	-1.35385	0.352402	-3.84178	0.000122143	0.000215018	633713ceccb58b494498e3c38b4c5582	Bacteria	Actinobacteriota	Acidimicrobiia	IMCC26256	uncultured_bacterium
	Rhizoplane	Not significant	0.0158196	4.05006	-1.25018	0.325426	-3.84169	0.000122191	0.000215018	794b4c35eba138eb280841646dd3c294	Bacteria	Bacteroidota	Bacteroidia	Chitinophagales	Chitinophagaceae	uncultured	uncultured_bacterium
	Rhizoplane	Not significant	0.0304123	7.78603	1.40635	0.366717	3.83496	0.000125583	0.000220692	31a3e34d29e9d956e8069dfcfdf5c203	Bacteria	Proteobacteria	Alphaproteobacteria	Micavibrionales	uncultured
	Rhizoplane	Not significant	0.0666756	17.07	-1.70739	0.446741	-3.82188	0.000132441	0.000232432	c0e56b3a2f018cb7dc3c434664ceaa51	Bacteria	Acidobacteriota	Acidobacteriae	Solibacterales	Solibacteraceae	Candidatus_Solibacter
	Rhizoplane	Not significant	0.0115171	2.94856	1.04862	0.274902	3.81452	0.000136448	0.000238847	7d8e4f97d7f3645855aa76fbe63a17f1	Bacteria	Firmicutes	Bacilli	Entomoplasmatales
	Rhizoplane	Not significant	0.0176594	4.52109	-1.28843	0.337771	-3.8145	0.000136458	0.000238847	2606a872f9b61abab3900ceadd5f218e	Bacteria	Proteobacteria	Gammaproteobacteria	Salinisphaerales	Solimonadaceae
	Rhizoplane	Not significant	0.124029	31.7534	1.5829	0.416473	3.80073	0.00014427	0.000252185	0528871a39f0960a34236d50b694e3c5	Bacteria	Actinobacteriota	Actinobacteria	Propionibacteriales	Nocardioidaceae	Aeromicrobium
	Rhizoplane	Not significant	0.022546	5.77214	-1.26794	0.333694	-3.79969	0.000144876	0.00025291	83e2cabbaa97189093ea016840dfe15f	Bacteria	Chloroflexi	Anaerolineae	SBR1031	uncultured_bacterium
	Rhizoplane	Not significant	0.00987569	2.52833	-1.17232	0.309331	-3.78985	0.000150738	0.000262794	a8480411a257e5aa828f8c419b762569	Bacteria	Patescibacteria	Parcubacteria	Candidatus_Kaiserbacteria	uncultured_bacterium
	Rhizoplane	Not significant	0.0179727	4.6013	1.27202	0.336535	3.77974	0.000156992	0.000273335	f710dc537bcd9e168c1f8c1b6532a604	Bacteria	Actinobacteriota	MB_A2_108	uncultured_bacterium
	Rhizoplane	Not significant	0.00979362	2.50732	1.17247	0.310275	3.77881	0.000157583	0.000274003	126e6f30b3f587fcaa7df53180de8990	Bacteria	Actinobacteriota	Thermoleophilia	Gaiellales	uncultured	uncultured_bacterium
	Rhizoplane	Not significant	0.0321807	8.23877	1.61322	0.427176	3.77647	0.000159067	0.000276218	dff2d7eba21038f5d56b058ad60f4499	Bacteria	Proteobacteria	Alphaproteobacteria	Rhizobiales	Rhizobiaceae	Allorhizobium_Neorhizobium_Pararhizobium_Rhizobium
	Rhizoplane	Not significant	0.0138491	3.54558	-1.28429	0.340816	-3.76829	0.000164367	0.000285047	b01aa49080fe5b6830727c9cc3816384	Bacteria	Verrucomicrobiota	Verrucomicrobiae	Opitutales	Opitutaceae
	Rhizoplane	Not significant	0.0237555	6.08177	-1.36578	0.363056	-3.7619	0.000168627	0.00029205	55442f39497125020b38e67aef68aa0d	Bacteria	Bacteroidota	Bacteroidia	Sphingobacteriales	NS11_12_marine_group
	Rhizoplane	Not significant	0.0111449	2.85326	-1.20248	0.320295	-3.7543	0.000173829	0.000300664	fccbde6eb6e7cf81d53c184a405d863e	Bacteria	Cyanobacteria	Vampirivibrionia	Obscuribacterales	Obscuribacteraceae	uncultured_bacterium
	Rhizoplane	Not significant	0.0188635	4.82935	-1.35198	0.360953	-3.74559	0.000179973	0.000310885	388a0327a88d57a0c2a2a009947492f6	Bacteria	Proteobacteria	Alphaproteobacteria	Sphingomonadales	Sphingomonadaceae	Porphyrobacter	uncultured_bacterium
	Rhizoplane	Not significant	0.0539748	13.8184	-1.40304	0.376973	-3.72185	0.000197767	0.000341174	c625e7081cee6edef285fed4e4b2b75e	Bacteria	Proteobacteria	Gammaproteobacteria	Xanthomonadales	Xanthomonadaceae	Arenimonas
	Rhizoplane	Not significant	0.102769	26.3104	-1.64127	0.441294	-3.71922	0.000199839	0.000344123	cf58a7eb88a5d27010e93fe5b7eb7c4f	Bacteria	Chloroflexi	Chloroflexia	Chloroflexales	Roseiflexaceae	uncultured	uncultured_bacterium
	Rhizoplane	Not significant	0.0185084	4.73844	-1.12327	0.302033	-3.71902	0.000199999	0.000344123	05aff677494e7e0a12e40206d1baebcb	Bacteria	Bacteroidota	Bacteroidia	Cytophagales	uncultured	uncultured_bacterium
	Rhizoplane	Not significant	0.199356	51.0382	1.61545	0.434584	3.71724	0.000201408	0.000346096	b51dd023756ea748a0888e7d2dff8dc1	Bacteria	Proteobacteria	Alphaproteobacteria	Sphingomonadales	Sphingomonadaceae	Altererythrobacter
	Rhizoplane	Not significant	0.0409978	10.4961	1.32585	0.356806	3.71589	0.000202491	0.000347283	d2d38d1de5cac02abd04327a69d6cd8e	Bacteria	Proteobacteria	Gammaproteobacteria	Burkholderiales	Nitrosomonadaceae	Nitrosospira
	Rhizoplane	Not significant	0.0149293	3.82214	-1.16189	0.312696	-3.71572	0.000202626	0.000347283	6db47c3c5523b4e3917bc742cf990a96	Bacteria	Acidobacteriota	Vicinamibacteria	Subgroup_17
	Rhizoplane	Not significant	0.00807085	2.06626	1.1767	0.317122	3.71055	0.000206806	0.000353987	dcd25cbd727809b0760ce2728ae74f96	Bacteria	Proteobacteria	Gammaproteobacteria	Burkholderiales	Alcaligenaceae
	Rhizoplane	Not significant	0.0440966	11.2894	-1.32876	0.359785	-3.69321	0.00022144	0.000378544	daaa146a330a272f4b4886b2676db177	Bacteria	Proteobacteria	Alphaproteobacteria
	Rhizoplane	Not significant	0.12604	32.2682	-1.31125	0.355307	-3.69047	0.000223842	0.000382155	13f0264c97fb51641b76f36305afe706	Bacteria	Proteobacteria	Alphaproteobacteria	Rhizobiales	Rhizobiaceae	Mesorhizobium
	Rhizoplane	Not significant	0.0853421	21.8489	-1.56846	0.425047	-3.69009	0.000224177	0.000382232	b87da418de48a5ecbb8a85babf25cff4	Bacteria	Bacteroidota	Bacteroidia	Chitinophagales	Chitinophagaceae	Sediminibacterium
	Rhizoplane	Not significant	0.0283118	7.24825	-1.28383	0.348185	-3.68719	0.000226742	0.000386105	10e88d480b5abd9b5392cc2ad4e2dea3	Bacteria	Bdellovibrionota	Bdellovibrionia	Bacteriovoracales	Bacteriovoracaceae	Peredibacter	uncultured_bacterium
	Rhizoplane	Not significant	0.0133139	3.40857	-1.23791	0.336062	-3.68359	0.000229975	0.000391086	913a94affb46fb914b9144a1438c6c7f	Bacteria	Chloroflexi	TK10	uncultured_bacterium
	Rhizoplane	Not significant	0.0126715	3.2441	-1.19775	0.325186	-3.68327	0.00023026	0.000391086	40480eb94dbe811d23a3033765ec6a9d	Bacteria	Bacteroidota	Bacteroidia	Cytophagales	Spirosomaceae	Spirosoma
	Rhizoplane	Not significant	0.0103788	2.65713	-1.24523	0.338484	-3.67885	0.00023429	0.000397419	a962f469efb94c26c6401510cd6c6f35	Bacteria	Acidobacteriota	Vicinamibacteria	Vicinamibacterales	Vicinamibacteraceae
	Rhizoplane	Not significant	0.0128558	3.29129	-1.10108	0.300271	-3.66696	0.00024545	0.000415813	db4524bf98be23f5b3f731069eaeef0d	Bacteria	Bacteroidota	Bacteroidia	Sphingobacteriales	env_OPS_17
	Rhizoplane	Not significant	0.0234313	5.99879	-1.23916	0.339281	-3.65231	0.000259893	0.000439717	23f1e03391598ab8256a6b5c0920963d	Bacteria	Actinobacteriota	Acidimicrobiia	Microtrichales	uncultured	uncultured_bacterium
	Rhizoplane	Not significant	0.0653067	16.7195	1.65555	0.454546	3.64221	0.00027031	0.000456755	ca12e5df11e830577e8dcdf24447a5b0	Bacteria	Actinobacteriota	Actinobacteria	Frankiales	Frankiaceae	Jatrophihabitans
	Rhizoplane	Not significant	0.0104461	2.67437	-1.06264	0.291806	-3.64158	0.00027097	0.000457283	d9ad46a770fc9f851fe4835b634f8b56	Bacteria	Bacteroidota	Bacteroidia	Sphingobacteriales
	Rhizoplane	Not significant	0.0156817	4.01477	-1.21885	0.334779	-3.64076	0.000271834	0.000458154	3e1e078743a1206bb0e3cf9d9ff884c7	Bacteria	Bacteroidota	Bacteroidia	Cytophagales	Microscillaceae	uncultured
	Rhizoplane	Not significant	0.0213489	5.46566	-1.16344	0.319935	-3.6365	0.000276367	0.0004652	9f69bf1818304f4266a1c96ef97a3cda	Bacteria	Acidobacteriota	Subgroup_22	uncultured_bacterium
	Rhizoplane	Not significant	0.0247376	6.33321	-1.31716	0.362813	-3.63039	0.00028299	0.000475741	6b0f224a4e3dc2936f2e33ba677cf084	Bacteria	Bacteroidota	Bacteroidia	Sphingobacteriales	Sphingobacteriaceae	Mucilaginibacter
	Rhizoplane	Not significant	0.0293709	7.51942	1.47651	0.407557	3.62284	0.000291389	0.000489237	5b66e42f8ee8f2898f87c53de2d4fdbc	Bacteria	Firmicutes	Bacilli	Bacillales	Bacillaceae	Bacillus
	Rhizoplane	Not significant	0.0205889	5.27108	-1.27197	0.353536	-3.59784	0.000320876	0.00053806	b31e8ea65b1eda25c07ccb759aac0840	Bacteria	Verrucomicrobiota	Verrucomicrobiae	Chthoniobacterales	Chthoniobacteraceae	Candidatus_Udaeobacter
	Rhizoplane	Not significant	0.111894	28.6466	1.75919	0.489048	3.59717	0.000321695	0.000538747	bbd2ffd1c715aafdcc100c4758622e48	Bacteria	Patescibacteria	Saccharimonadia	Saccharimonadales
	Rhizoplane	Not significant	0.0509823	13.0523	-1.38699	0.387259	-3.58154	0.000341571	0.000571309	3358e9547f4be911477ca831e4cce9d5	Bacteria	Desulfobacterota	Desulfuromonadia
	Rhizoplane	Not significant	0.0378166	9.68164	-1.21602	0.340219	-3.57423	0.000351266	0.000586779	d58339b5f925d7197ec6f4cef9df6220	Bacteria	Proteobacteria	Alphaproteobacteria	Rhizobiales	Labraceae	Labrys
	Rhizoplane	Not significant	0.0127946	3.27561	-1.19572	0.335022	-3.56907	0.000358256	0.000597698	0c7f301e0e064258621dd08dd2866b97	Bacteria	Verrucomicrobiota	Verrucomicrobiae	Verrucomicrobiales	Verrucomicrobiaceae
	Rhizoplane	Not significant	0.00961313	2.46111	-1.12954	0.316879	-3.56458	0.000364438	0.000607243	1bb4c1652b38f5d900662b27a69f27b8	Bacteria	Bacteroidota	Bacteroidia	Sphingobacteriales	Sphingobacteriaceae	Mucilaginibacter
	Rhizoplane	Not significant	0.0630494	16.1416	-1.37859	0.387241	-3.56003	0.000370818	0.000617094	d932d32c818d02759352be2b05304228	Bacteria	Acidobacteriota	Blastocatellia	Blastocatellales	Blastocatellaceae	JGI_0001001_H03
	Rhizoplane	Not significant	0.0567495	14.5288	-1.50523	0.422878	-3.55948	0.000371583	0.000617587	c6b3f7f976a15054e41e42974ec81a3c	Bacteria	Bacteroidota	Bacteroidia	Cytophagales	Microscillaceae
	Rhizoplane	Not significant	0.0169626	4.34268	-1.2138	0.341787	-3.55133	0.00038329	0.000636242	29e8d26c3d6e401727a403299b6891d7	Bacteria	RCP2_54	uncultured_bacterium
	Rhizoplane	Not significant	0.0238772	6.11294	-1.25092	0.352562	-3.54809	0.000388031	0.000643302	6fe36f02a00a7c6d8282ee5db99c00f0	Bacteria	Acidobacteriota	Vicinamibacteria	Vicinamibacterales	uncultured	uncultured_bacterium
	Rhizoplane	Not significant	0.0132619	3.39527	1.23911	0.34932	3.5472	0.000389352	0.00064468	e1fe5d192b52119a837451ddc41bc503	Bacteria	Actinobacteriota	Actinobacteria	Frankiales	Geodermatophilaceae	Modestobacter
	Rhizoplane	Not significant	0.0237648	6.08417	-1.24277	0.350505	-3.54565	0.00039164	0.000647655	89bc43296cde92278ef920dea53de7ad	Bacteria	Acidobacteriota	Acidobacteriae	Acidobacteriales	uncultured
	Rhizoplane	Not significant	0.00734123	1.87947	1.04264	0.296322	3.5186	0.000433824	0.000716517	1be75ba9a6e747e423d3cefb4f07aa66	Bacteria	Gemmatimonadota	Gemmatimonadetes	Gemmatimonadales	Gemmatimonadaceae	uncultured
	Rhizoplane	Not significant	0.0374897	9.59794	-1.24295	0.353614	-3.51499	0.000439777	0.000725439	c82c3fe19a98ad576204107f104af3b9	Bacteria	Nitrospirota	Nitrospiria	Nitrospirales	Nitrospiraceae	Nitrospira	uncultured_bacterium
	Rhizoplane	Not significant	0.1667	42.6777	1.69424	0.484369	3.49783	0.000469059	0.000772775	fab0d2b70bc2fc0bf3ce2f7d91563c47	Bacteria	Patescibacteria	Saccharimonadia	Saccharimonadales	uncultured_bacterium
	Rhizoplane	Not significant	0.0972994	24.9102	-1.45851	0.417549	-3.49304	0.000477553	0.000784893	1b8bd979843693a8e7b954086134dbdc	Bacteria	Actinobacteriota	Actinobacteria	Streptomycetales	Streptomycetaceae	Streptomyces
	Rhizoplane	Not significant	0.0100247	2.56648	-1.1614	0.332494	-3.49301	0.000477605	0.000784893	c5c8ba6409ac029e71a313bdff8fabda	Bacteria	Verrucomicrobiota	Verrucomicrobiae	Chthoniobacterales	Terrimicrobiaceae	Terrimicrobium
	Rhizoplane	Not significant	0.0767279	19.6435	-1.3674	0.394401	-3.46704	0.000526222	0.000863712	9d2a3bab5391667763c0b28aa9313c98	Bacteria	Acidobacteriota	Acidobacteriae	Solibacterales	Solibacteraceae	Candidatus_Solibacter	uncultured_bacterium
	Rhizoplane	Not significant	0.00958595	2.45415	-1.09659	0.316849	-3.4609	0.000538363	0.000881887	9caa942aaee7b5a335590bb16ff52b69	Bacteria	Proteobacteria	Gammaproteobacteria	Burkholderiales	Burkholderiaceae	Burkholderia_Caballeronia_Paraburkholderia
	Rhizoplane	Not significant	0.0143778	3.68093	-1.05364	0.304451	-3.46077	0.000538634	0.000881887	cd99fff6465c0fd9ea242cdade14515b	Bacteria	Proteobacteria	Gammaproteobacteria	Burkholderiales	A21b
	Rhizoplane	Not significant	0.0494762	12.6667	-1.18497	0.342739	-3.45735	0.000545522	0.000892057	2f2eeed8c156cab6a6775d2805392493	Bacteria	Acidobacteriota	Holophagae	Subgroup_7	uncultured_bacterium
	Rhizoplane	Not significant	0.00952835	2.43941	-1.08942	0.315471	-3.4533	0.000553778	0.000904435	51c6d5327e718f5e719c3cca64140087	Bacteria	Proteobacteria	Alphaproteobacteria	Rhizobiales	Rhizobiales_Incertae_Sedis
	Rhizoplane	Not significant	0.0072245	1.84958	1.0116	0.294126	3.43936	0.000583098	0.000951143	29547ca6d92115b7e9f0a1f15cee2101	Bacteria	Actinobacteriota	Thermoleophilia	Gaiellales	uncultured	uncultured_bacterium
	Rhizoplane	Not significant	0.00936125	2.39663	-1.05035	0.305556	-3.43751	0.000587091	0.000956473	d9d271b79f888ea3497d63426e2c4322	Bacteria	Spirochaetota	Spirochaetia	Spirochaetales	Spirochaetaceae	Spirochaeta_2
	Rhizoplane	Not significant	0.00950106	2.43242	1.07277	0.3124	3.43397	0.000594799	0.000967834	6bf4a3bbd7afe75248c7864467c591e8	Bacteria	Bacteroidota	Bacteroidia	Chitinophagales	Chitinophagaceae	Dinghuibacter	uncultured_bacterium
	Rhizoplane	Not significant	0.00951447	2.43585	-1.04049	0.303125	-3.43253	0.000597983	0.000971814	837b437d703842e5861c220a5c54de82	Bacteria	Chloroflexi	Anaerolineae	SBR1031	A4b	uncultured_bacterium
	Rhizoplane	Not significant	0.0595765	15.2525	-1.48714	0.433442	-3.431	0.000601365	0.000976107	e86a044c84c66e2e23a20174679cc0eb	Bacteria	Bacteroidota	Bacteroidia	Sphingobacteriales	Sphingobacteriaceae	Mucilaginibacter
	Rhizoplane	Not significant	0.022401	5.73501	-1.21961	0.355547	-3.43023	0.000603066	0.000977665	9c0d60e454d2b4099e07871edce63976	Bacteria	Bdellovibrionota	Bdellovibrionia	Bdellovibrionales	Bdellovibrionaceae	OM27_clade	uncultured_bacterium
	Rhizoplane	Not significant	0.00927303	2.37404	-1.04022	0.303556	-3.42679	0.000610763	0.000988927	d6cbd69ed74da965467fb968e353ee39	Bacteria	Verrucomicrobiota	Verrucomicrobiae	Pedosphaerales	Pedosphaeraceae	Ellin517
	Rhizoplane	Not significant	0.0493311	12.6295	1.46194	0.427283	3.42149	0.000622798	0.00100717	70d9f7e60fd244974b72b15944531ef9	Bacteria	Bacteroidota	Bacteroidia	Flavobacteriales	Flavobacteriaceae	Flavobacterium	uncultured_bacterium
	Rhizoplane	Not significant	0.00952399	2.43829	-1.09505	0.320441	-3.41733	0.000632391	0.00102144	b318db8f8aaa1f80bd8308148a8869ff	Bacteria	Elusimicrobiota	Elusimicrobia	Lineage_IV	uncultured_bacterium
	Rhizoplane	Not significant	0.00963688	2.46719	-1.14753	0.337497	-3.40011	0.000673586	0.00108604	b689e986cead67b79b685174535b5245	Bacteria	Acidobacteriota	Acidobacteriae	Solibacterales	Solibacteraceae	Candidatus_Solibacter	uncultured_bacterium
	Rhizoplane	Not significant	0.022518	5.76495	-1.12258	0.330179	-3.39993	0.000674039	0.00108604	daceee671a50aa3503b00146865a918c	Bacteria	Acidobacteriota	Subgroup_22	uncultured_bacterium
	Rhizoplane	Not significant	0.0184695	4.72849	-1.14917	0.339567	-3.38422	0.000713797	0.0011487	1791a5b6d961890bbbe3eb4a0a812aab	Bacteria	Proteobacteria	Alphaproteobacteria	Caulobacterales	Hyphomonadaceae	Hirschia	uncultured_bacterium
	Rhizoplane	Not significant	0.0360279	9.2237	-1.40762	0.417474	-3.37176	0.000746895	0.0012005	fa87114419d7f0cb04a95d241e57c2ff	Bacteria	Proteobacteria	Gammaproteobacteria	Burkholderiales	Oxalobacteraceae	Massilia
	Rhizoplane	Not significant	0.0095609	2.44774	-1.0601	0.31762	-3.33762	0.00084498	0.0013565	e050f8c3b249a4dcc922790e6743fafc	Bacteria	Patescibacteria	Parcubacteria	uncultured_bacterium
	Rhizoplane	Not significant	0.0236802	6.06251	-1.34705	0.40384	-3.33561	0.000851133	0.00136471	e1d582286ab21a906100b6b1f9d5a2b5	Bacteria	Bacteroidota	Bacteroidia	Flavobacteriales	Flavobacteriaceae	Flavobacterium
	Rhizoplane	Not significant	0.0140374	3.5938	-1.15709	0.347202	-3.33261	0.00086037	0.00137785	ded6b11e7106500684a0a0870a7f9f25	Bacteria	Proteobacteria	Gammaproteobacteria	Xanthomonadales	Xanthomonadaceae	Lysobacter
	Rhizoplane	Not significant	0.0100366	2.56952	-1.06048	0.318959	-3.32483	0.000884731	0.00141514	689620495804daa6c6eadcfd48d17ddb	Bacteria	Desulfobacterota	Desulfuromonadia	Desulfuromonadaceae
	Rhizoplane	Not significant	0.0181564	4.64833	1.13442	0.342257	3.31453	0.00091796	0.00146651	897f5e9b9162223c9f2fbe9d0fb99182	Bacteria	Chloroflexi	Ktedonobacteria	C0119	uncultured_bacterium
	Rhizoplane	Not significant	0.0304348	7.79178	-1.32767	0.401909	-3.30341	0.000955153	0.00152408	8989e9925d34e5d56967ec7592c0fa15	Bacteria	Proteobacteria	Gammaproteobacteria	Burkholderiales	SC_I_84
	Rhizoplane	Not significant	0.0229039	5.86376	-1.08766	0.329534	-3.3006	0.000964794	0.0015376	f93de5020883afd8adb420118a7b1949	Bacteria	Bacteroidota	Bacteroidia	Sphingobacteriales	env_OPS_17	uncultured_bacterium
	Rhizoplane	Not significant	0.0836351	21.4119	-1.114	0.34049	-3.27174	0.00106889	0.00170144	fb234daa950a68b7bbadb65c6084cc22	Bacteria	Acidobacteriota	Vicinamibacteria	Vicinamibacterales	Vicinamibacteraceae	uncultured_bacterium
	Rhizoplane	Not significant	0.0070802	1.81264	0.969603	0.29703	3.26433	0.00109723	0.00174445	3f0235fc206229b64cdcb0e1874e1e76	Bacteria	Actinobacteriota	Actinobacteria	Frankiales	Acidothermaceae	Acidothermus
	Rhizoplane	Not significant	0.176583	45.208	-1.29716	0.397545	-3.26292	0.00110269	0.00175102	258c27d1d0bc2bba833c701ee1073892	Bacteria	Acidobacteriota	Blastocatellia	Pyrinomonadales	Pyrinomonadaceae	RB41	uncultured_bacterium
	Rhizoplane	Not significant	0.0236717	6.06032	-1.02426	0.314406	-3.25776	0.00112296	0.00178107	f823e8c9450cbb5750372350fde3b379	Bacteria	Chloroflexi	OLB14	uncultured_bacterium
	Rhizoplane	Not significant	0.0598612	15.3254	-1.13215	0.347975	-3.25354	0.00113977	0.00180554	3fa88bcaf5264799c5a333031caf79ea	Bacteria	Bacteroidota	Bacteroidia	Chitinophagales	Chitinophagaceae	Aurantisolimonas
	Rhizoplane	Not significant	0.0543422	13.9125	-1.43941	0.442753	-3.25104	0.00114985	0.00181932	10d733580cdb52d52837ce6fbb8456ed	Bacteria	Bacteroidota	Bacteroidia	Chitinophagales	Chitinophagaceae	Sediminibacterium
	Rhizoplane	Not significant	0.0163953	4.19746	0.994494	0.305962	3.25038	0.00115249	0.00182132	ba6624f8f47e660510870db0d270704d	Bacteria	Actinobacteriota	Actinobacteria	Pseudonocardiales	Pseudonocardiaceae	Crossiella	uncultured_bacterium
	Rhizoplane	Not significant	0.00972881	2.49073	-1.08396	0.333817	-3.24716	0.00116565	0.00183991	4d984daac5bcc5db853b39ca90b4cda3	Bacteria	Planctomycetota	Planctomycetes	Isosphaerales	Isosphaeraceae	Tundrisphaera
	Rhizoplane	Not significant	0.390264	99.9136	1.30006	0.402091	3.23324	0.00122397	0.00192965	c76875cf65b3dcd34ed21f0b1b7bd21a	Bacteria	Bacteroidota	Bacteroidia	Sphingobacteriales	Sphingobacteriaceae	Mucilaginibacter
	Rhizoplane	Not significant	0.00739883	1.89422	1.00814	0.312409	3.22698	0.00125102	0.00196995	c113f144500eb08ee5fc7d29122f490d	Bacteria	Proteobacteria	Gammaproteobacteria	Burkholderiales	Burkholderiaceae
	Rhizoplane	Not significant	0.00985267	2.52244	-0.980037	0.303942	-3.22442	0.00126229	0.00198532	2d10e103f5cbfe9bcfaf83e5b9b48a21	Bacteria	Patescibacteria	Parcubacteria	Candidatus_Kaiserbacteria
	Rhizoplane	Not significant	0.0152907	3.91466	-0.996119	0.309049	-3.22317	0.0012678	0.00199161	40f0a630d8d178e2f5f2e52b64ad2a0a	Bacteria	Bacteroidota	Bacteroidia	Chitinophagales	Chitinophagaceae	Niastella
	Rhizoplane	Not significant	0.0778321	19.9262	1.18265	0.367016	3.22235	0.00127145	0.00199496	e8cf8e0a07f474258c000f32140f58a9	Bacteria	Patescibacteria	Saccharimonadia	Saccharimonadales	uncultured_bacterium
	Rhizoplane	Not significant	0.0504048	12.9044	1.32171	0.412393	3.20498	0.00135074	0.00211686	49f5c155a4aca3ced7335f62a6dd558a	Bacteria	Bacteroidota	Bacteroidia	Flavobacteriales	Flavobacteriaceae	Flavobacterium
	Rhizoplane	Not significant	0.0481288	12.3217	-1.12865	0.353146	-3.19599	0.0013935	0.00218128	1c9cb3df3b17f22beab99b6075eba4fe	Bacteria	Acidobacteriota	Acidobacteriae	Bryobacterales	Bryobacteraceae	Bryobacter	uncultured_bacterium
	Rhizoplane	Not significant	0.0325014	8.32088	-1.08098	0.338999	-3.18875	0.00142892	0.00223406	6c9d987f6ffc79ed07ed399661ba73de	Bacteria	Acidobacteriota	Vicinamibacteria	Vicinamibacterales	uncultured	uncultured_bacterium
	Rhizoplane	Not significant	0.0308823	7.90636	-1.25115	0.393274	-3.18137	0.00146582	0.00228905	b906acf2684555fafc5564632851aa4a	Bacteria	Verrucomicrobiota	Verrucomicrobiae	Chthoniobacterales	Chthoniobacteraceae	Candidatus_Udaeobacter	uncultured_bacterium
	Rhizoplane	Not significant	0.0119922	3.07019	-1.03001	0.323913	-3.1799	0.00147325	0.00229793	82fb2c07bc4b78c7bd265d04d67d2ba5	Bacteria	Proteobacteria	Gammaproteobacteria	Burkholderiales	Nitrosomonadaceae	Ellin6067	uncultured_bacterium
	Rhizoplane	Not significant	0.0161098	4.12435	-0.996489	0.313899	-3.17455	0.00150067	0.00233792	46aaa0fef765061c2e4df53ec756f8ad	Bacteria	Bacteroidota	Bacteroidia	Sphingobacteriales	NS11_12_marine_group
	Rhizoplane	Not significant	0.00888832	2.27555	-0.99299	0.313913	-3.16327	0.00156008	0.00242762	0639f94ab3b310161f5bbb40c62c9d83	Bacteria	Proteobacteria	Gammaproteobacteria	Burkholderiales	Rhodocyclaceae	Dechloromonas	uncultured_bacterium
	Rhizoplane	Not significant	0.213936	54.771	-1.24567	0.394194	-3.16005	0.00157739	0.00245166	39d53d15fb1f92fe2d7b1cdf93850ab5	Bacteria	Bacteroidota	Bacteroidia	Sphingobacteriales	Sphingobacteriaceae	Mucilaginibacter
	Rhizoplane	Not significant	0.0550246	14.0872	-1.19407	0.38096	-3.13437	0.00172225	0.00267365	2118b490ea920840898c493788ccdba7	Bacteria	Proteobacteria	Gammaproteobacteria	Burkholderiales	TRA3_20
	Rhizoplane	Not significant	0.0214661	5.49565	-0.920704	0.294092	-3.13067	0.00174409	0.00270436	f905a61b882fbfd7b7fb7c894fdc4f27	Bacteria	Chloroflexi	Anaerolineae	Anaerolineales	Anaerolineaceae	uncultured	uncultured_bacterium
	Rhizoplane	Not significant	0.012139	3.10778	-0.846703	0.271275	-3.1212	0.00180116	0.00278958	836236dcf9127bb158376835963d37b4	Bacteria	Chloroflexi	Chloroflexia	Thermomicrobiales
	Rhizoplane	Not significant	0.326557	83.6037	1.09591	0.351892	3.11435	0.00184352	0.00285183	c312a5171e0dc2e42c15f49955c7dca6	Bacteria	Proteobacteria	Alphaproteobacteria	Sphingomonadales	Sphingomonadaceae	Sphingopyxis
	Rhizoplane	Not significant	0.0165575	4.23897	1.04821	0.338377	3.09776	0.00194987	0.00301282	d39c93d0654a042190548214e0df4641	Bacteria	Chloroflexi	Ktedonobacteria	Ktedonobacterales	Ktedonobacteraceae	Ktedonobacter
	Rhizoplane	Not significant	0.0256291	6.56146	-0.915728	0.297258	-3.08058	0.00206595	0.00318843	146b58fa341ab13d72b95111dabbed63	Bacteria	Proteobacteria	Alphaproteobacteria	Caulobacterales	Hyphomonadaceae	SWB02	uncultured_bacterium
	Rhizoplane	Not significant	0.0626784	16.0467	-1.20072	0.390895	-3.07173	0.00212825	0.00328074	e0a383f4d4b6aecf5fbaebd2658ced9e	Bacteria	Bacteroidota	Bacteroidia	Chitinophagales	Chitinophagaceae	Flavihumibacter
	Rhizoplane	Not significant	0.0154665	3.95966	-0.941455	0.307732	-3.05934	0.00221826	0.00341549	6c6f789b401b76a8c7e11d760866c752	Bacteria	Bacteroidota	Bacteroidia	Sphingobacteriales	AKYH767	uncultured_bacterium
	Rhizoplane	Not significant	0.0109476	2.80276	-0.940221	0.307677	-3.05587	0.00224406	0.00345119	b8fa7a20e0f47aa2aef15ebdaf0901f9	Bacteria	Bacteroidota	Bacteroidia	Chitinophagales
	Rhizoplane	Not significant	0.0119765	3.06618	-0.891931	0.294565	-3.02797	0.00246206	0.00378205	663cb3472a290244f607efe857d58fd3	Bacteria	Acidobacteriota	Blastocatellia	Chloracidobacteriales	Chloracidobacteriaceae
	Rhizoplane	Not significant	0.0109536	2.80429	-0.912972	0.30187	-3.02439	0.00249135	0.00382258	15c405de02afa42190e4977f4e04c945	Bacteria	Acidobacteriota	Acidobacteriae	Bryobacterales	Bryobacteraceae	Bryobacter
	Rhizoplane	Not significant	0.0442057	11.3174	-1.15431	0.382343	-3.01905	0.00253567	0.00388606	0b1d8c8b5eac80fff61d7f5277a81e40	Bacteria	Proteobacteria	Alphaproteobacteria	Micropepsales	Micropepsaceae	uncultured
	Rhizoplane	Not significant	0.0341866	8.75231	1.26349	0.422418	2.99109	0.00277987	0.00425536	d27df477eca4246eb0b94b0d64900860	Bacteria	Proteobacteria	Gammaproteobacteria	Burkholderiales	Comamonadaceae	Acidovorax
	Rhizoplane	Not significant	0.0105892	2.711	1.00397	0.336372	2.98471	0.0028385	0.00434007	a852fcaa45ccbdcca1e90a965734aab7	Bacteria	Proteobacteria	Alphaproteobacteria	Sphingomonadales	Sphingomonadaceae	Sphingomonas
	Rhizoplane	Not significant	0.0100201	2.56531	-0.894423	0.300183	-2.97959	0.00288634	0.00440811	e93110e5583115e6f14bab08bfdf9523	Bacteria	Bacteroidota	Bacteroidia	Cytophagales	Microscillaceae	Flexibacter
	Rhizoplane	Not significant	0.00885296	2.2665	-0.974454	0.327124	-2.97885	0.00289331	0.00441364	b5e180bb0905c7d125d34c49a3ce70f1	Bacteria	Actinobacteriota	Actinobacteria	Frankiales	Acidothermaceae	Acidothermus
	Rhizoplane	Not significant	0.0354409	9.07342	-1.25627	0.422315	-2.97472	0.00293252	0.00446828	82ce9a500e664969d3137452bbf3a80e	Bacteria	Proteobacteria	Gammaproteobacteria	Burkholderiales	Oxalobacteraceae	Massilia	uncultured_bacterium
	Rhizoplane	Not significant	0.0181947	4.65812	-0.875972	0.294516	-2.97428	0.00293677	0.00446958	1799eaeaba8d4e266dbd35129c2f8d61	Bacteria	Firmicutes
	Rhizoplane	Not significant	0.0115467	2.95613	-0.989036	0.33275	-2.97231	0.00295564	0.00449312	e33c57b73f399211818ead40a2e628f2	Bacteria	Verrucomicrobiota	Chlamydiae	Chlamydiales	cvE6	uncultured_bacterium
	Rhizoplane	Not significant	0.0292723	7.49416	-1.09857	0.370175	-2.96772	0.0030002	0.0045556	0cf3c959a1f8900642ef1712335ee897	Bacteria	Bdellovibrionota	Bdellovibrionia	Bdellovibrionales	Bdellovibrionaceae	Bdellovibrio	uncultured_bacterium
	Rhizoplane	Not significant	0.00683713	1.75041	0.86908	0.292916	2.967	0.00300726	0.00456106	6658c9b494c59049006021c980cc3251	Bacteria	Actinobacteriota	Actinobacteria	Glycomycetales	Glycomycetaceae	Glycomyces
	Rhizoplane	Not significant	0.0067578	1.7301	0.8101	0.274161	2.95483	0.00312845	0.00473942	1f63a498a15991a293a63339a54e882e	Bacteria	Actinobacteriota	MB_A2_108	uncultured_bacterium
	Rhizoplane	Not significant	0.211373	54.1148	1.27452	0.433133	2.94255	0.00325517	0.00492573	b1b2f8e684a96eb3ae5e415e8ef369f3	Bacteria	Actinobacteriota	Actinobacteria	Corynebacteriales	Nocardiaceae	Rhodococcus	Rhodococcus_erythropolis
	Rhizoplane	Not significant	0.0959836	24.5733	-1.22576	0.417028	-2.93928	0.00328972	0.0049723	629cc73e61e56332e08ed4980a82b845	Bacteria	Proteobacteria	Alphaproteobacteria	Caulobacterales	Caulobacteraceae	Asticcacaulis
	Rhizoplane	Not significant	0.0399163	10.2192	-1.08963	0.371494	-2.9331	0.00335593	0.00506657	b68333ce03990e36e1beba1c08a3f884	Bacteria	Nitrospirota	Nitrospiria	Nitrospirales	Nitrospiraceae	Nitrospira	uncultured_bacterium
	Rhizoplane	Not significant	0.00733997	1.87915	0.850752	0.291204	2.9215	0.0034835	0.00525315	444885b8dcde51ceff263b301f642e1c	Bacteria	Chloroflexi	Chloroflexia	Thermomicrobiales	JG30_KF_CM45	uncultured_bacterium
	Rhizoplane	Not significant	0.0171658	4.3947	-0.95037	0.32594	-2.91579	0.00354793	0.0053442	abdd170c5daeb9e14bb149f28a133b5f	Bacteria	Chloroflexi	Chloroflexia	Chloroflexales	Roseiflexaceae	uncultured	uncultured_bacterium
	Rhizoplane	Not significant	0.0267051	6.83693	1.03079	0.355204	2.90196	0.00370832	0.00557942	66737f55142c4dfc7090c289845133a1	Bacteria	Cyanobacteria	Cyanobacteriia	Chloroplast
	Rhizoplane	Not significant	0.0201998	5.17148	-1.09304	0.376995	-2.89933	0.00373957	0.00562002	625a58e2f89659ae23cc82c9d669eda1	Bacteria	Acidobacteriota	Holophagae	Holophagales	Holophagaceae	Geothrix
	Rhizoplane	Not significant	0.118305	30.2879	-1.16581	0.402805	-2.89424	0.00380083	0.00570557	45a7b2ab2342d50a44e8c15600c5349e	Bacteria	Acidobacteriota	Acidobacteriae	Acidobacteriales
	Rhizoplane	Not significant	0.0465563	11.9191	-1.04732	0.363118	-2.88424	0.00392357	0.00588312	e7aabdae7a80201387688c901a22155b	Bacteria	Nitrospirota	Nitrospiria	Nitrospirales	Nitrospiraceae	Nitrospira	uncultured_bacterium
	Rhizoplane	Not significant	0.0412503	10.5607	-1.11259	0.386784	-2.87652	0.00402089	0.0060222	f6c0bb45b486eaa55396effacafafe9a	Bacteria	Chloroflexi	TK10
	Rhizoplane	Not significant	0.00956177	2.44796	0.897668	0.313858	2.86011	0.00423494	0.00633558	4e2c7c4176b4c619f005f89b9ed75d75	Bacteria	Chloroflexi	Ktedonobacteria	Ktedonobacterales	JG30_KF_AS9	uncultured_bacterium
	Rhizoplane	Not significant	0.200006	51.2047	1.19318	0.418766	2.84928	0.00438189	0.00654799	3e96b46326c9098ef9d9ad928dd68604	Bacteria	Actinobacteriota	Actinobacteria	Streptomycetales	Streptomycetaceae	Streptomyces
	Rhizoplane	Not significant	0.049105	12.5716	1.02771	0.361444	2.84334	0.00446434	0.00666365	275764fc804714cfb9d80fade76c7170	Bacteria	Bacteroidota	Bacteroidia	Chitinophagales	Chitinophagaceae	uncultured	uncultured_bacterium
	Rhizoplane	Not significant	0.050461	12.9188	-1.09246	0.384359	-2.84228	0.00447919	0.00667824	64a7736543604034d322be3895549518	Bacteria	Gemmatimonadota	Gemmatimonadetes	Gemmatimonadales	Gemmatimonadaceae	uncultured	uncultured_bacterium
	Rhizoplane	Not significant	0.0107374	2.74894	0.897199	0.315955	2.83964	0.00451642	0.00672615	ae4771c0c52dc3d9377a625a300c0d5f	Bacteria	Verrucomicrobiota	Verrucomicrobiae	Chthoniobacterales	Chthoniobacteraceae	Candidatus_Udaeobacter	uncultured_bacterium
	Rhizoplane	Not significant	0.0306892	7.85691	-0.973345	0.343089	-2.837	0.00455393	0.00677435	b16ad052fea509c6ea419ddcc626826f	Bacteria	Acidobacteriota	Holophagae	Subgroup_7	uncultured_bacterium
	Rhizoplane	Not significant	0.0280906	7.19162	-1.07642	0.379554	-2.83603	0.00456787	0.00678743	91c0c6a93d86c5f90e4f5f1d5a242194	Bacteria	Bacteroidota	Bacteroidia	Cytophagales	Microscillaceae	uncultured
	Rhizoplane	Not significant	0.00935332	2.3946	-0.910505	0.321364	-2.83325	0.00460767	0.00683887	b92b76f9d0506b95a1a38538ba160dc5	Bacteria	Proteobacteria	Gammaproteobacteria	Burkholderiales	Nitrosomonadaceae	MND1	uncultured_bacterium
	Rhizoplane	Not significant	0.0216851	5.55171	-1.0727	0.378957	-2.83066	0.00464517	0.00688677	8f5cc5c0c85e946d5751e4b1ecdf727a	Bacteria	Patescibacteria	Saccharimonadia	Saccharimonadales	uncultured_bacterium
	Rhizoplane	Not significant	0.0136027	3.4825	0.953302	0.337204	2.82708	0.00469749	0.0069565	0af6f40cebde91d257ff886d3861b46e	Bacteria	Chloroflexi	Ktedonobacteria	Ktedonobacterales	JG30_KF_AS9
	Rhizoplane	Not significant	0.0549645	14.0718	-1.13632	0.406598	-2.79469	0.00519489	0.00768447	6aa6c5d6bfd8e37b9ebc58d9198dcc22	Bacteria	Bacteroidota	Bacteroidia	Cytophagales	Microscillaceae
	Rhizoplane	Not significant	0.00679708	1.74016	0.829933	0.297779	2.78708	0.00531858	0.00785862	e9483a5e9e40716e708026a29cfd2666	Bacteria	Actinobacteriota	Actinobacteria	PeM15
	Rhizoplane	Not significant	0.00675912	1.73044	0.827068	0.297441	2.78061	0.00542565	0.00800784	c94baa7aecb3f0f140d63e394fb67fda	Bacteria	Actinobacteriota	Thermoleophilia	Solirubrobacterales	Solirubrobacteraceae	Conexibacter	uncultured_bacterium
	Rhizoplane	Not significant	0.0980572	25.1042	-1.04763	0.37713	-2.7779	0.00547111	0.00806591	73a448695fd2530cf1432bb049d0b346	Bacteria	Proteobacteria	Gammaproteobacteria	Cellvibrionales	Cellvibrionaceae	Cellvibrio
	Rhizoplane	Not significant	0.0166418	4.26056	-1.01075	0.365219	-2.7675	0.00564873	0.00831847	5d1d1fa6add2153f8db77fc806607b86	Bacteria	Methylomirabilota	Methylomirabilia	Rokubacteriales	uncultured_bacterium
	Rhizoplane	Not significant	0.141739	36.2874	1.15034	0.417532	2.75509	0.00586769	0.00863054	c23cfdc75d86f014fa9329bb14d083ed	Bacteria	Bacteroidota	Bacteroidia	Chitinophagales	Chitinophagaceae	Edaphobaculum
	Rhizoplane	Not significant	0.0228437	5.84835	-1.07997	0.392041	-2.75475	0.00587374	0.00863054	04e0f1b7453974852780e1bf95e59305	Bacteria	Acidobacteriota	Acidobacteriae	Bryobacterales	Bryobacteraceae	Bryobacter	uncultured_bacterium
	Rhizoplane	Not significant	0.0141022	3.61038	0.95295	0.347714	2.74062	0.00613242	0.00900059	eab21eaa91c05976d61ed27064d95459	Bacteria	Chloroflexi	Ktedonobacteria	C0119	uncultured_bacterium
	Rhizoplane	Not significant	0.0174666	4.47172	-0.941799	0.34374	-2.73986	0.00614658	0.00901133	2a492d1368c7bd4a78ea8e9c107e8d9d	Bacteria	Proteobacteria	Alphaproteobacteria	Reyranellales	Reyranellaceae	Reyranella
	Rhizoplane	Not significant	0.0199248	5.10106	-0.951721	0.347477	-2.73894	0.00616368	0.00902193	d122778b8bc02a868e9826a9a02d8741	Bacteria	Acidobacteriota	Holophagae	Subgroup_7	uncultured_bacterium
	Rhizoplane	Not significant	0.0204237	5.22878	1.02425	0.373984	2.73874	0.0061675	0.00902193	213ac578afee3c5004fbd0e3105581e2	Bacteria	Actinobacteriota	Actinobacteria	Frankiales	Frankiaceae	Jatrophihabitans
	Rhizoplane	Not significant	0.00673229	1.72357	0.811364	0.296806	2.73365	0.00626371	0.00915252	a9c62588702af8bac83f538906dd8f3f	Bacteria	Actinobacteriota	Actinobacteria	Frankiales	Acidothermaceae	Acidothermus	uncultured_bacterium
	Rhizoplane	Not significant	0.0274942	7.03893	-1.02416	0.375278	-2.72907	0.00635133	0.00926432	84131e2002bf1a092d41711665cf8958	Bacteria	Bacteroidota	Bacteroidia	Chitinophagales	Chitinophagaceae	Segetibacter
	Rhizoplane	Not significant	0.0162302	4.15519	-0.957223	0.350771	-2.72892	0.00635429	0.00926432	5da7246a3aff3c0be6841fc0adad85e8	Bacteria	Gemmatimonadota	Gemmatimonadetes	Gemmatimonadales	Gemmatimonadaceae	Gemmatimonas	uncultured_bacterium
	Rhizoplane	Not significant	0.0103702	2.65493	0.876765	0.321416	2.72782	0.0063755	0.00928498	e5ad8712cc6a3dc9f096452338c304d6	Bacteria	Actinobacteriota	Thermoleophilia	Solirubrobacterales	67_14	uncultured_bacterium
	Rhizoplane	Not significant	0.0336802	8.62266	-0.929574	0.34087	-2.72706	0.00639015	0.00929604	f2a45967c9b7c5db0e4fecf2306ddb08	Bacteria	Chloroflexi	TK10
	Rhizoplane	Not significant	0.0415405	10.635	-1.02381	0.376381	-2.72014	0.00652544	0.00948239	908f228a6299ca2466a331b0fb849a33	Bacteria	Bacteroidota	Bacteroidia	Chitinophagales	Chitinophagaceae	Edaphobaculum
	Rhizoplane	Not significant	0.0175447	4.49173	-0.961169	0.353835	-2.71644	0.00659891	0.00957859	636f3d615d9c57131bb8bdb201fe9acf	Bacteria	Bacteroidota	Bacteroidia	Sphingobacteriales	NS11_12_marine_group
	Rhizoplane	Not significant	0.0147285	3.77072	-1.01908	0.376126	-2.7094	0.0067406	0.00977349	9e54f2ce0e80d2906d920c92c3d17f15	Bacteria	Acidobacteriota	Acidobacteriae	Solibacterales	Solibacteraceae	Candidatus_Solibacter	uncultured_bacterium
	Rhizoplane	Not significant	0.0188093	4.81548	-0.952475	0.351773	-2.70764	0.00677632	0.0098145	038571e79a17213a748b0a1d077366f2	Bacteria	Proteobacteria	Alphaproteobacteria	Acetobacterales	Acetobacteraceae	uncultured	uncultured_bacterium
	Rhizoplane	Not significant	0.0108998	2.79053	-0.89978	0.333172	-2.70065	0.00692044	0.0100122	ad8b0b06cf568d45db5deedb0ab050b3	Bacteria	Myxococcota	Polyangia	Polyangiales	Polyangiaceae
	Rhizoplane	Not significant	0.0622652	15.9409	0.983374	0.364922	2.69475	0.00704405	0.0101799	00c7ee42f426955bb1610160c76105fc	Bacteria	Actinobacteriota	Actinobacteria	Kineosporiales	Kineosporiaceae
	Rhizoplane	Not significant	0.0310954	7.96092	-1.10123	0.410551	-2.68233	0.00731112	0.0105448	b7a16fed8474b10eaa237acfcd0c5e2c	Bacteria	Proteobacteria	Alphaproteobacteria	Caulobacterales	Caulobacteraceae	Asticcacaulis
	Rhizoplane	Not significant	0.0407796	10.4402	1.0736	0.400257	2.68226	0.00731258	0.0105448	ba1714e5b10c01cc0aa796bc1d0fd49f	Bacteria	Actinobacteriota	Actinobacteria	Corynebacteriales	Mycobacteriaceae	Mycobacterium
	Rhizoplane	Not significant	0.00666967	1.70754	0.792791	0.295862	2.6796	0.00737095	0.0106174	23955124715b43c03d4def67eb384ddf	Bacteria	Gemmatimonadota	Gemmatimonadetes	Gemmatimonadales	Gemmatimonadaceae	Gemmatimonas	uncultured_bacterium
	Rhizoplane	Not significant	0.0446444	11.4297	-1.01857	0.380407	-2.67758	0.0074156	0.01067	94ef8d669ae1dd188a98e977b5179d30	Bacteria	Proteobacteria	Gammaproteobacteria	Burkholderiales	Nitrosomonadaceae	Ellin6067	uncultured_bacterium
	Rhizoplane	Not significant	0.0101344	2.59456	0.787002	0.29423	2.67478	0.00747774	0.0107477	6a621590d343772d4d7c1ed654a91140	Bacteria	Chloroflexi	Chloroflexia	Thermomicrobiales	JG30_KF_CM45
	Rhizoplane	Not significant	0.0413624	10.5894	1.03248	0.389113	2.65343	0.00796785	0.0114397	091cd564f1b2285a69b9d1b558467ce7	Bacteria	Myxococcota	Myxococcia	Myxococcales	Myxococcaceae	Cystobacter
	Rhizoplane	Not significant	0.0832459	21.3123	1.01511	0.38311	2.64966	0.00805738	0.0115556	b922dc79918e0e129c02e70d88de0e1d	Bacteria	Actinobacteriota	Actinobacteria	Propionibacteriales	Nocardioidaceae	Nocardioides
	Rhizoplane	Not significant	0.0211972	5.42681	-0.851881	0.321698	-2.64808	0.00809515	0.0115972	d12b713e494f19b2cb7b94ae91d03085	Bacteria	Chloroflexi	Ktedonobacteria	C0119
	Rhizoplane	Not significant	0.0196723	5.0364	-0.963294	0.364256	-2.64455	0.00817997	0.011706	d1cb4cf6093f9ed72054132fc7dfe8cd	Bacteria	Chloroflexi	Chloroflexia	Chloroflexales	Roseiflexaceae	uncultured	uncultured_bacterium
	Rhizoplane	Not significant	0.101394	25.9585	-1.25276	0.474066	-2.64258	0.0082276	0.0117614	eb0eab0ae6914b2ba72ea0cc452dbd94	Bacteria	Acidobacteriota	Vicinamibacteria	Vicinamibacterales	uncultured
	Rhizoplane	Not significant	0.0465483	11.9171	-1.12813	0.426997	-2.64201	0.00824152	0.0117685	5b4876fdf20d5fb5c9322c26c1ab0fe9	Bacteria	Methylomirabilota	Methylomirabilia	Rokubacteriales	uncultured_bacterium
	Rhizoplane	Not significant	0.0253615	6.49293	-0.886085	0.335747	-2.63915	0.00831144	0.0118555	362b5c03f95706576f265a33cc6be801	Bacteria	Acidobacteriota	Acidobacteriae	Subgroup_2	uncultured_bacterium
	Rhizoplane	Not significant	0.037173	9.51688	-1.06539	0.404035	-2.63687	0.00836759	0.0119227	481341b5f739490948f1f9d46feaf774	Bacteria	Proteobacteria	Alphaproteobacteria	Rhizobiales	Xanthobacteraceae	uncultured	uncultured_bacterium
	Rhizoplane	Not significant	0.081636	20.9001	1.1068	0.419995	2.63527	0.00840703	0.0119659	f2da434606f7cabc0f9b1c28ddc0e90e	Bacteria	Proteobacteria	Alphaproteobacteria	Rhizobiales	Devosiaceae	Devosia
	Rhizoplane	Not significant	0.00783424	2.00569	0.748169	0.284664	2.62825	0.00858248	0.0122025	4020f89af39e2d1e2ac400b859e457ee	Bacteria	Chloroflexi	Ktedonobacteria	Ktedonobacterales	Ktedonobacteraceae
	Rhizoplane	Not significant	0.0538117	13.7766	1.12401	0.428702	2.62189	0.00874449	0.0124194	efbe12caccb24d5acaaf5daa25369327	Bacteria	Bacteroidota	Bacteroidia	Chitinophagales	Chitinophagaceae
	Rhizoplane	Not significant	0.0610636	15.6332	1.02727	0.392873	2.61476	0.00892913	0.012668	cc7cd3952c96d677474b67cf57ca2425	Bacteria	Actinobacteriota	Actinobacteria	Propionibacteriales	Nocardioidaceae	Nocardioides
	Rhizoplane	Not significant	0.00800162	2.04854	-0.754231	0.289029	-2.60953	0.00906657	0.0128492	3e9f951e29b5459640f087dd717d7cfe	Bacteria	Chloroflexi	Anaerolineae	Anaerolineales	Anaerolineaceae	uncultured	uncultured_bacterium
	Rhizoplane	Not significant	0.0110555	2.83037	0.790811	0.30411	2.60041	0.00931114	0.0131495	21d4658b7a465056a8af77d786ad2568	Bacteria	Chloroflexi	Ktedonobacteria	Ktedonobacterales	Ktedonobacteraceae
	Rhizoplane	Not significant	0.0120543	3.0861	0.841712	0.323691	2.60036	0.00931265	0.0131495	e134d028af360b988f41848ac3b088b2	Bacteria	Acidobacteriota	Acidobacteriae	Acidobacteriales	Acidobacteriaceae__Subgroup_1
	Rhizoplane	Not significant	0.00663272	1.69808	0.772594	0.297126	2.60023	0.00931616	0.0131495	e9110541310fc4b5108e2cf2c2ba7e90	Bacteria	Chloroflexi	Chloroflexia	Chloroflexales	Roseiflexaceae	uncultured	uncultured_bacterium
	Rhizoplane	Not significant	0.0398621	10.2053	-0.94703	0.364222	-2.60015	0.00931837	0.0131495	3f11d52eaec9cf51f7fb771f5a35e58f	Bacteria	Bacteroidota	Bacteroidia	Chitinophagales	Chitinophagaceae	Edaphobaculum
	Rhizoplane	Not significant	0.00658057	1.68473	0.757227	0.294379	2.57229	0.0101029	0.0142414	4744edb5749540dcdfb420c6e0e417e0	Bacteria	Gemmatimonadota	Gemmatimonadetes	Gemmatimonadales	Gemmatimonadaceae	uncultured
	Rhizoplane	Not significant	0.00655228	1.67749	0.755505	0.294142	2.56851	0.0102138	0.0143822	5b325c8d7ca0665a44f63acfba4b224d	Bacteria	Proteobacteria	Gammaproteobacteria	Burkholderiales	SC_I_84	uncultured_bacterium
	Rhizoplane	Not significant	0.0117771	3.01513	-0.796454	0.310557	-2.5646	0.0103296	0.0145297	beacae5971f11fcf9dc9d8690387caeb	Bacteria	Acidobacteriota	Holophagae	Subgroup_7
	Rhizoplane	Not significant	0.0210047	5.37752	0.932498	0.364993	2.55484	0.0106238	0.0149277	a106fcb26f98915827ef800626a7291f	Bacteria	Cyanobacteria	Cyanobacteriia	Chloroplast
	Rhizoplane	Not significant	0.00580971	1.48738	0.719484	0.281661	2.55443	0.0106362	0.0149291	247dff20dc179f69a27b43e1fd85a86a	Bacteria	Actinobacteriota	Acidimicrobiia	IMCC26256	uncultured_bacterium
	Rhizoplane	Not significant	0.0458837	11.7469	0.946749	0.37072	2.55381	0.0106551	0.0149398	a1a55afd45a3472cda3ebb8a41ae25e1	Bacteria	Firmicutes	Bacilli	Paenibacillales	Paenibacillaceae	Paenibacillus
	Rhizoplane	Not significant	0.0119354	3.05565	-0.714214	0.280524	-2.546	0.0108967	0.0152623	81e8c93372c6b0202998d7a976032a14	Bacteria	Firmicutes	Clostridia	Oscillospirales
	Rhizoplane	Not significant	0.0230597	5.90363	-0.893325	0.352584	-2.53365	0.011288	0.0157937	72ebe5315a0ce96b0d2adeaaaf14d506	Bacteria	Proteobacteria	Alphaproteobacteria	Rhizobiales	Hyphomicrobiaceae	Pedomicrobium	uncultured_bacterium
	Rhizoplane	Not significant	0.039799	10.1892	-0.864841	0.342182	-2.52743	0.01149	0.0160592	66d938fcf3f48548fb827268b1267590	Bacteria	Bacteroidota	Bacteroidia	Chitinophagales	Chitinophagaceae
	Rhizoplane	Not significant	0.0479343	12.2719	-0.922993	0.365678	-2.52406	0.0116009	0.016197	d971d91cea356b05eeae8990c46b9392	Bacteria	Proteobacteria	Alphaproteobacteria	Rhizobiales	Methyloligellaceae	uncultured	uncultured_bacterium
	Rhizoplane	Not significant	0.015865	4.06169	-0.794155	0.316023	-2.51297	0.0119721	0.0166976	dab33f00932a32541aefbc55bcc14154	Bacteria	Proteobacteria	Gammaproteobacteria	Burkholderiales	SC_I_84	uncultured_bacterium
	Rhizoplane	Not significant	0.0082602	2.11474	-0.790966	0.316063	-2.50256	0.01233	0.0171785	b793dbccc23d85b399e715b023153b33	Bacteria	Acidobacteriota	Holophagae	Holophagales	Holophagaceae
	Rhizoplane	Not significant	0.00955347	2.44584	0.806322	0.322411	2.50092	0.0123873	0.0172402	ad00ace482831a53ba663e5582b1eafd	Bacteria	Verrucomicrobiota	Verrucomicrobiae	Chthoniobacterales	Chthoniobacteraceae	Candidatus_Udaeobacter	uncultured_bacterium
	Rhizoplane	Not significant	0.00638106	1.63365	0.721218	0.288636	2.49871	0.0124645	0.0173293	4b376275475115501958189597b4d4ed	Bacteria	Proteobacteria	Gammaproteobacteria	Pseudomonadales	Pseudomonadaceae	Pseudomonas
	Rhizoplane	Not significant	0.0167321	4.28368	0.866878	0.352805	2.4571	0.0140064	0.0194525	ac95dfc53c7498662070eb2cdaa48cd4	Bacteria	Firmicutes	Bacilli	Bacillales	Planococcaceae	Paenisporosarcina
	Rhizoplane	Not significant	0.00647641	1.65806	0.719424	0.292911	2.45612	0.0140447	0.0194852	e9c7349d46c0760b4d594cc7f6cd0031	Bacteria	Actinobacteriota	Thermoleophilia	Gaiellales	uncultured	uncultured_bacterium
	Rhizoplane	Not significant	0.0176195	4.51086	-0.802203	0.326823	-2.45455	0.0141061	0.0195466	92fa06b88829e2d3dea3e17fb83a096f	Bacteria	Proteobacteria	Gammaproteobacteria	Burkholderiales	Nitrosomonadaceae	Ellin6067
	Rhizoplane	Not significant	0.00832174	2.13049	-0.635846	0.259082	-2.45423	0.0141187	0.0195466	c1009130d8a35a76a22adb5dc27821d0	Bacteria	Acidobacteriota	Subgroup_22	uncultured_bacterium
	Rhizoplane	Not significant	0.00651671	1.66838	0.683267	0.278885	2.45	0.0142857	0.0197572	204ce46d8f05462a0f5cd0d51410462e	Bacteria	Actinobacteriota	MB_A2_108	uncultured_bacterium
	Rhizoplane	Not significant	0.014718	3.76805	-0.693027	0.283034	-2.44857	0.0143426	0.0198151	d98e91f6d5b9798d0c31ca3cc5901d25	Bacteria	Acidobacteriota	Subgroup_22	uncultured_bacterium
	Rhizoplane	Not significant	0.0176838	4.52734	-0.862862	0.352477	-2.44799	0.0143654	0.0198258	f6a57135b7462803fcfd2d242d610b72	Bacteria	Proteobacteria	Gammaproteobacteria	Burkholderiales	Burkholderiaceae	Burkholderia_Caballeronia_Paraburkholderia
	Rhizoplane	Not significant	0.0213306	5.46096	-0.853	0.349289	-2.44211	0.0146019	0.0201311	263e82d68242ab730cf24b3d0842c21c	Bacteria	Proteobacteria	Gammaproteobacteria	Burkholderiales	SC_I_84	uncultured_bacterium
	Rhizoplane	Not significant	0.0112923	2.89101	-0.790569	0.324612	-2.43543	0.0148742	0.0204851	5f62aee8d968958aa0fdcecbbc917891	Bacteria	Proteobacteria	Gammaproteobacteria	Burkholderiales	Burkholderiaceae	Burkholderia_Caballeronia_Paraburkholderia
	Rhizoplane	Not significant	0.0166607	4.26539	-0.836481	0.343644	-2.43415	0.0149269	0.0205361	650fc5889a71eb9de2137ab20053144a	Bacteria	Proteobacteria	Alphaproteobacteria	Elsterales	uncultured	uncultured_bacterium
	Rhizoplane	Not significant	0.00761705	1.95008	0.708365	0.292191	2.42432	0.0153369	0.0210561	6d3cc650c4d5aadde16a94cef82411b1	Bacteria	Patescibacteria	Saccharimonadia	Saccharimonadales	uncultured_bacterium
	Rhizoplane	Not significant	0.0498481	12.7619	-0.98778	0.407474	-2.42416	0.015344	0.0210561	682d61eb5aa43030a30966968acb3f08	Bacteria	Acidobacteriota	Vicinamibacteria	Vicinamibacterales	Vicinamibacteraceae	uncultured_bacterium
	Rhizoplane	Not significant	0.0361051	9.24346	-0.885216	0.365196	-2.42395	0.0153527	0.0210561	47cc4796523e22abffe60d0f4298e88c	Bacteria	Proteobacteria	Alphaproteobacteria	Rhizobiales	Xanthobacteraceae	Pseudolabrys
	Rhizoplane	Not significant	0.0103726	2.65554	0.774128	0.321315	2.40925	0.0159855	0.0218814	98b728254d84a6d09dbc6b3ab87b8fa7	Bacteria	Proteobacteria	Gammaproteobacteria	Xanthomonadales	Xanthomonadaceae	Pseudoxanthomonas
	Rhizoplane	Not significant	0.0131918	3.37731	-0.814654	0.338143	-2.4092	0.0159877	0.0218814	f62bd7a46ef157f02d06a21a0ed6e740	Bacteria	FCPU426	uncultured_bacterium
	Rhizoplane	Not significant	0.156007	39.9401	-0.966636	0.401362	-2.40839	0.016023	0.021907	26a94ab6fedd1d548b3c4da2db50e7b0	Bacteria	Acidobacteriota	Blastocatellia	Pyrinomonadales	Pyrinomonadaceae	RB41	uncultured_bacterium
	Rhizoplane	Not significant	0.0345478	8.84477	0.797558	0.334362	2.38531	0.0170646	0.0233069	29d3aec08b6ccf109ac514b0bf8302a5	Bacteria	Actinobacteriota	Thermoleophilia	Gaiellales	uncultured	uncultured_bacterium
	Rhizoplane	Not significant	0.0653156	16.7218	0.803295	0.337528	2.37994	0.0173156	0.0236253	6449edd7f64a72b60241085ffa98118c	Bacteria	Firmicutes	Bacilli	Paenibacillales	Paenibacillaceae	Paenibacillus
	Rhizoplane	Not significant	0.00801167	2.05111	-0.705579	0.296562	-2.37919	0.0173505	0.0236484	0e30616ca98bcd06798361f7d7cffe93	Bacteria	Cyanobacteria	Vampirivibrionia	Obscuribacterales	Obscuribacteraceae	uncultured_bacterium
	Rhizoplane	Not significant	0.0490274	12.5518	-0.906344	0.381288	-2.37706	0.0174514	0.0237613	c94276efc7e2ab8ae1b544eb181dd1ff	Bacteria	Bacteroidota	Bacteroidia	Chitinophagales	Chitinophagaceae	Sediminibacterium
	Rhizoplane	Not significant	0.00888016	2.27346	0.684803	0.288561	2.37316	0.0176365	0.0239886	c356b450dc39725deefb005b66bb9b4f	Bacteria	Actinobacteriota	Acidimicrobiia	uncultured
	Rhizoplane	Not significant	0.0125156	3.20419	-0.782482	0.332791	-2.35127	0.0187095	0.0254218	f748a7d3ed9e32ce7d2df3f6632dc171	Bacteria	Actinobacteriota	Acidimicrobiia	Microtrichales	uncultured
	Rhizoplane	Not significant	0.00850511	2.17744	-0.742665	0.317082	-2.34219	0.0191711	0.0260222	4f0983c1bddaad6c9d8a93568f79ff46	Bacteria	Verrucomicrobiota	Verrucomicrobiae	Pedosphaerales	Pedosphaeraceae
	Rhizoplane	Not significant	0.00812291	2.07959	-0.719021	0.307405	-2.339	0.0193354	0.0262182	4a792a1625321bba2f995fb5c4aa8868	Bacteria	Cyanobacteria	Vampirivibrionia	Vampirovibrionales
	Rhizoplane	Not significant	0.0165041	4.22531	-0.827239	0.35403	-2.33663	0.0194583	0.0263576	245e12a56e38aa3e63ae0913f6de53ee	Bacteria	Acidobacteriota	Vicinamibacteria	Vicinamibacterales	uncultured	uncultured_Acidobacteria_bacterium
	Rhizoplane	Not significant	0.0132833	3.40074	-0.760565	0.325933	-2.3335	0.0196219	0.026552	3e06e4f8028480caa2bab6e73be5645e	Bacteria	Proteobacteria	Gammaproteobacteria	Burkholderiales	SC_I_84	uncultured_bacterium
	Rhizoplane	Not significant	0.0255944	6.55258	-0.848404	0.363753	-2.33237	0.0196814	0.0266053	4eb045030c08d8e3055ef409d9948d78	Bacteria	Proteobacteria	Alphaproteobacteria	Rhizobiales	Xanthobacteraceae	uncultured	uncultured_bacterium
	Rhizoplane	Not significant	0.0179954	4.6071	0.848751	0.36676	2.31419	0.0206575	0.0278961	271e2af8b24b21e6923404e184268447	Bacteria	Actinobacteriota	Thermoleophilia	Solirubrobacterales	Solirubrobacteraceae
	Rhizoplane	Not significant	0.0116241	2.97596	-0.781119	0.337611	-2.31367	0.0206861	0.0279061	c959c6c6d80fa781acef96990a54a777	Bacteria	Cyanobacteria	Sericytochromatia	uncultured_bacterium
	Rhizoplane	Not significant	0.0118469	3.03299	-0.683864	0.295871	-2.31136	0.0208131	0.0280488	ee0a49049f6ed476db27a775ecabf56a	Bacteria	Proteobacteria	Gammaproteobacteria	Steroidobacterales	Steroidobacteraceae
	Rhizoplane	Not significant	0.00871369	2.23084	-0.722698	0.31307	-2.30842	0.0209757	0.028239	a46368adcc0223b3ce9da6c9566139e8	Bacteria	Acidobacteriota	Vicinamibacteria	Vicinamibacterales	uncultured	uncultured_bacterium
	Rhizoplane	Not significant	0.0544988	13.9525	-1.02959	0.446553	-2.30565	0.0211302	0.0284179	edcf59627a63787731332170384d1b8f	Bacteria	Bacteroidota	Bacteroidia	Cytophagales	Spirosomaceae	Emticicia
	Rhizoplane	Not significant	0.32724	83.7785	0.934657	0.408988	2.28529	0.0222957	0.0299548	fc3998f59c70d670891572eb0db172fb	Bacteria	Proteobacteria	Alphaproteobacteria	Caulobacterales	Caulobacteraceae	Brevundimonas
	Rhizoplane	Not significant	0.0203275	5.20417	0.75314	0.330157	2.28116	0.0225392	0.0302512	8134ad8cdc4ba7ee4a4531d28b2c5068	Bacteria	Chloroflexi	KD4_96
	Rhizoplane	Not significant	0.0085607	2.19167	-0.680071	0.298469	-2.27853	0.0226951	0.0304295	3b8465a3fd9543d7a81e7d2e4c4cb802	Bacteria	Cyanobacteria	Sericytochromatia
	Rhizoplane	Not significant	0.0172821	4.4245	-0.817313	0.35915	-2.27569	0.0228649	0.0306259	a74efb31968cf2a2ab69b4c6313b4ca5	Bacteria	Proteobacteria	Alphaproteobacteria	Rhizobiales	Hyphomicrobiaceae	Hyphomicrobium
	Rhizoplane	Not significant	0.0115287	2.95154	-0.707619	0.311709	-2.27012	0.0232001	0.0310434	358c1fe72628321dd39519eb19add97f	Bacteria	Acidobacteriota	Acidobacteriae	Acidobacteriales	Acidobacteriaceae__Subgroup_1	Occallatibacter
	Rhizoplane	Not significant	0.0165228	4.2301	0.76465	0.33727	2.26718	0.0233794	0.0312515	6c1ac07a0e027a75ff5ef706f9695720	Bacteria	Firmicutes	Bacilli	Bacillales	Planococcaceae	Sporosarcina
	Rhizoplane	Not significant	0.0845815	21.6542	-0.78437	0.346095	-2.26634	0.0234304	0.031288	95b78d6a7b1d1ace1c7b574256dc18e2	Bacteria	Proteobacteria	Gammaproteobacteria	Burkholderiales	Burkholderiaceae	Burkholderia_Caballeronia_Paraburkholderia	Paraburkholderia_hospita
	Rhizoplane	Not significant	0.00840862	2.15274	-0.735704	0.324941	-2.26411	0.0235671	0.0314387	97cfd33b0f098af0d89359665ddd0d22	Bacteria	Gemmatimonadota	Gemmatimonadetes	Gemmatimonadales	Gemmatimonadaceae	Gemmatimonas	uncultured_bacterium
	Rhizoplane	Not significant	0.019966	5.1116	-0.830002	0.367204	-2.26033	0.0238009	0.0317185	a5fd73ce4a578734e9c7eb77a7fb6c03	Bacteria	Chloroflexi	KD4_96	uncultured_bacterium
	Rhizoplane	Not significant	0.0383897	9.82836	-0.906243	0.401062	-2.25961	0.0238454	0.0317457	8acf86b5890af5193929a54700a44436	Bacteria	Proteobacteria	Alphaproteobacteria	Rhodobacterales	Rhodobacteraceae	Rhodobacter
	Rhizoplane	Not significant	0.0149938	3.83864	-0.701467	0.311341	-2.25305	0.0242559	0.0322596	36f26d2c2df05f3d216bc06af6905c81	Bacteria	Gemmatimonadota	Gemmatimonadetes	Gemmatimonadales	Gemmatimonadaceae	uncultured
	Rhizoplane	Not significant	0.0172505	4.41639	0.81645	0.36323	2.24775	0.0245922	0.0326739	e91c217201e94e68088d74298f660da9	Bacteria	Verrucomicrobiota	Verrucomicrobiae	Chthoniobacterales	Chthoniobacteraceae	Chthoniobacter	uncultured_bacterium
	Rhizoplane	Not significant	0.0433746	11.1046	-0.934494	0.418643	-2.2322	0.0256017	0.033981	56e9be970a49b354b3e2ce1e386322c5	Bacteria	Proteobacteria	Gammaproteobacteria	Xanthomonadales	Xanthomonadaceae	Lysobacter
	Rhizoplane	Not significant	0.0238824	6.11428	-0.824214	0.370237	-2.22618	0.0260021	0.0344777	8a7d65435b1f6d63acdf15663e7bbe43	Bacteria	Actinobacteriota	Actinobacteria	Corynebacteriales	Mycobacteriaceae	Mycobacterium
	Rhizoplane	Not significant	0.13083	33.4946	-0.868791	0.393166	-2.20973	0.0271239	0.035929	444930ee90deac18da8a34b37ae6dbd7	Bacteria	Proteobacteria	Gammaproteobacteria	Burkholderiales	Comamonadaceae
	Rhizoplane	Not significant	0.0693471	17.7539	-1.00515	0.459157	-2.18912	0.0285883	0.0378307	3d5bb14a11c0b62472b5a64ad057e500	Bacteria	Proteobacteria	Alphaproteobacteria	Sphingomonadales	Sphingomonadaceae	Sphingomonas
	Rhizoplane	Not significant	0.00614855	1.57413	0.634352	0.289856	2.18851	0.0286327	0.0378515	0a821030324ae830d9c7580ad36ec2e5	Bacteria	Actinobacteriota	Acidimicrobiia	IMCC26256	uncultured_bacterium
	Rhizoplane	Not significant	0.00719543	1.84214	0.595038	0.272126	2.18663	0.0287696	0.0379943	8c9e5315216506946b230f7cb064d6f6	Bacteria	Chloroflexi
	Rhizoplane	Not significant	0.0574658	14.7121	0.936615	0.428754	2.18451	0.0289251	0.0381615	bb77c7167940679649be9fb505fc09a1	Bacteria	Patescibacteria	Saccharimonadia	Saccharimonadales
	Rhizoplane	Not significant	0.0328314	8.40535	-0.854971	0.391451	-2.18411	0.0289542	0.0381616	8722e2d0099de1a6a3ad52cd849aa11d	Bacteria	Proteobacteria	Gammaproteobacteria	Xanthomonadales	Rhodanobacteraceae	Tahibacter	uncultured_bacterium
	Rhizoplane	Not significant	0.00870611	2.2289	-0.702105	0.321897	-2.18115	0.0291727	0.0384112	c56cd8eb2a1051af50313e0893ab2d2e	Bacteria	Bacteroidota	Bacteroidia	Cytophagales	Hymenobacteraceae	Hymenobacter	uncultured_bacterium
	Rhizoplane	Not significant	0.018293	4.6833	0.771825	0.355054	2.17382	0.0297185	0.0390908	e41bd837f107074c933555e20f103dc6	Bacteria	Proteobacteria	Alphaproteobacteria	Reyranellales	Reyranellaceae	Reyranella	uncultured_bacterium
	Rhizoplane	Not significant	0.0605647	15.5055	-0.947784	0.43695	-2.16909	0.030076	0.0395216	c68f60174c591f3e0616268d77295ddf	Bacteria	Proteobacteria	Gammaproteobacteria	Burkholderiales	Oxalobacteraceae	Herminiimonas	uncultured_bacterium
	Rhizoplane	Not significant	0.019748	5.0558	-0.79156	0.366601	-2.15919	0.0308356	0.0404794	d5ff846311b0534feda6034e220062b5	Bacteria	Methylomirabilota	Methylomirabilia	Rokubacteriales	uncultured_bacterium
	Rhizoplane	Not significant	0.0118234	3.02698	-0.667448	0.309608	-2.15578	0.0311005	0.0407865	5c22326b0c03dd998b8b957042a4157e	Bacteria	Chloroflexi	TK10	uncultured_bacterium
	Rhizoplane	Not significant	0.0239167	6.12304	-0.678434	0.315706	-2.14894	0.0316389	0.0414513	5974031208fa33a3eb3b28b20a1d49f0	Bacteria	Chloroflexi	Anaerolineae	SBR1031	uncultured_bacterium
	Rhizoplane	Not significant	0.0156234	3.99984	-0.709202	0.332051	-2.13582	0.0326937	0.0427908	6f6544d5d0d11b26de3c47bb2ee95b49	Bacteria	Proteobacteria	Gammaproteobacteria	Burkholderiales	Oxalobacteraceae
	Rhizoplane	Not significant	0.094403	24.1686	0.826875	0.387906	2.13164	0.0330367	0.0431909	4a2685dc6f74a4cbc2cbf5d2d60eb92d	Bacteria	Bacteroidota	Bacteroidia	Sphingobacteriales	Sphingobacteriaceae	Mucilaginibacter
	Rhizoplane	Not significant	0.164877	42.211	1.03321	0.484782	2.13129	0.033065	0.0431909	191afb4bc60b4ae096b4a89a3c2e2873	Bacteria	Proteobacteria	Gammaproteobacteria	Pseudomonadales	Pseudomonadaceae	Pseudomonas
	Rhizoplane	Not significant	0.00813007	2.08143	-0.683753	0.321265	-2.12831	0.0333111	0.0434693	3da7506969590f7797608603efd6f728	Bacteria	Desulfobacterota	Desulfuromonadia	Geobacterales	Geobacteraceae	Geobacter	uncultured_bacterium
	Rhizoplane	Not significant	0.0126347	3.23467	0.665243	0.312895	2.12609	0.0334955	0.0436668	0ccf6eee213d38661ef987b878dc644e	Bacteria	Chloroflexi	JG30_KF_CM66
	Rhizoplane	Not significant	0.00775261	1.98479	-0.644003	0.30402	-2.11829	0.0341506	0.0444768	76196605ad0ca8723bcefa94386e00ee	Bacteria	Chloroflexi	Anaerolineae	SBR1031	A4b	uncultured_bacterium
	Rhizoplane	Not significant	0.065425	16.7498	0.863309	0.409292	2.10927	0.0349209	0.0454352	f7f306cabc71007d34cc8531d0c4912d	Bacteria	Firmicutes	Bacilli	Bacillales	Bacillaceae	Bacillus	Bacillus_sp___in__Bacteria_
	Rhizoplane	Not significant	0.0158512	4.05815	-0.701251	0.332681	-2.10788	0.0350415	0.0455471	54599f827f21ef0d65604fa8cbada1b0	Bacteria	Proteobacteria	Alphaproteobacteria	Rhizobiales	Beijerinckiaceae
	Rhizoplane	Not significant	0.0075092	1.92247	-0.592184	0.281954	-2.10028	0.0357041	0.0463625	248e9dba12e63353a34ea3a83d431ffa	Bacteria	Proteobacteria	Alphaproteobacteria	Rickettsiales	Mitochondria
	Rhizoplane	Not significant	0.0249077	6.37677	-0.723665	0.346994	-2.08553	0.0370213	0.0480256	5704b45d9a355cd8bed3fed1eaa6af2c	Bacteria	Bacteroidota	Bacteroidia	Sphingobacteriales	NS11_12_marine_group
	Rhizoplane	Not significant	0.00604604	1.54788	0.592438	0.289392	2.04718	0.0406404	0.0526687	64629ac70563417ad281baad0da5f6ec	Bacteria	Verrucomicrobiota	Verrucomicrobiae	Pedosphaerales	Pedosphaeraceae	uncultured_bacterium
	Rhizoplane	Not significant	0.01987	5.08704	-0.662336	0.324398	-2.04174	0.041177	0.0533117	665c8e6d8b4ee7613f2367a737c062ad	Bacteria	Bacteroidota	Bacteroidia	Chitinophagales	Chitinophagaceae	Aurantisolimonas	uncultured_bacterium
	Rhizoplane	Not significant	0.0340164	8.70873	-0.70771	0.347755	-2.03508	0.0418427	0.0541204	541daa63fa064cc1903766d92e729dca	Bacteria	Proteobacteria	Gammaproteobacteria	Gammaproteobacteria_Incertae_Sedis	Unknown_Family	Acidibacter	uncultured_bacterium
	Rhizoplane	Not significant	0.0106208	2.7191	-0.657834	0.325181	-2.02298	0.0430753	0.05566	013366ef04c4f5ce1989ef7ec5f9bac7	Bacteria	Proteobacteria	Gammaproteobacteria	Burkholderiales	Nitrosomonadaceae	IS_44
	Rhizoplane	Not significant	0.0119205	3.05183	0.671624	0.332402	2.02052	0.0433296	0.0559338	1e32ea75c29a5982159f644feca76dba	Bacteria	Bacteroidota	Bacteroidia	Chitinophagales	Chitinophagaceae	Taibaiella
	Rhizoplane	Not significant	0.0189853	4.86054	0.680728	0.33827	2.01238	0.0441795	0.0569752	8dafd2acb9e140e73d7326a56b74cb74	Bacteria	Cyanobacteria	Cyanobacteriia	Chloroplast
	Rhizoplane	Not significant	0.0831403	21.2852	-0.943699	0.469653	-2.00935	0.0444998	0.057332	88cdab7b7448ad00757e4ac0f9183af1	Bacteria	Proteobacteria	Alphaproteobacteria	Caulobacterales	Caulobacteraceae	Caulobacter
	Rhizoplane	Not significant	0.0113455	2.90462	0.647176	0.322915	2.00417	0.0450522	0.0579661	05d54a2fe1378fa3e960ab02ce38b6dd	Bacteria	Bacteroidota	Bacteroidia	Flavobacteriales	Flavobacteriaceae	Flavobacterium
	Rhizoplane	Not significant	0.00774768	1.98353	-0.565939	0.282418	-2.00391	0.0450799	0.0579661	bb1dfd2b36d294642be887dd3f2038bc	Bacteria	Firmicutes	Bacilli	Entomoplasmatales	type_III
	Rhizoplane	Not significant	0.0104462	2.67439	-0.631237	0.315783	-1.99896	0.045613	0.0585945	d9de3fa6fa0ae91570a60dfaa2163956	Bacteria	Verrucomicrobiota	Verrucomicrobiae	Chthoniobacterales	Chthoniobacteraceae	Candidatus_Udaeobacter
	Rhizoplane	Not significant	0.00776967	1.98916	0.584191	0.293444	1.99081	0.0465022	0.0596786	fe1e6892564e4d8334ed18156d3c462e	Bacteria	Nitrospirota	Nitrospiria	Nitrospirales	Nitrospiraceae	Nitrospira	uncultured_bacterium
	Rhizoplane	Not significant	0.0783978	20.0711	0.774007	0.392892	1.97002	0.0488356	0.0626122	9343904b416f69d522ffc91d3959da74	Bacteria	Actinobacteriota	Actinobacteria	Propionibacteriales	Nocardioidaceae	Nocardioides
	Rhizoplane	Not significant	0.0542666	13.8931	0.78548	0.399297	1.96716	0.0491648	0.062973	721fae34ce5cbb484ffa3004ecfd45eb	Bacteria	Firmicutes	Bacilli	Bacillales	Bacillaceae	Bacillus
	Rhizoplane	Not significant	0.0359857	9.21289	-0.782849	0.398836	-1.96283	0.0496656	0.0635526	e80c2f168a0b494ed1108f7afb53bc58	Bacteria	Bacteroidota	Bacteroidia	Chitinophagales	Chitinophagaceae	uncultured	uncultured_bacterium
	Rhizoplane	Not significant	0.00758409	1.94165	-0.592782	0.304076	-1.94945	0.0512412	0.0655052	0bc6157f81d7e18dc5ed0c30571fad22	Bacteria	Desulfobacterota	Desulfuromonadia	Geobacterales	Geobacteraceae	uncultured	uncultured_bacterium
	Rhizoplane	Not significant	0.018297	4.68433	0.641341	0.329388	1.94707	0.0515266	0.0658062	88af167a81b0b847ac99c5280855721d	Bacteria	Chloroflexi	Ktedonobacteria	C0119	uncultured_bacterium
	Rhizoplane	Not significant	0.0121333	3.10632	-0.616992	0.318015	-1.94014	0.052363	0.0668097	6d23bc9d8db7ad52c070b30bc3fbfba3	Bacteria	Myxococcota	Polyangia	Blfdi19	uncultured_bacterium
	Rhizoplane	Not significant	0.0220946	5.65657	-0.669821	0.349429	-1.9169	0.0552502	0.0704253	50b4930f491cbf5723e0a6bb970895ef	Bacteria	Acidobacteriota	Vicinamibacteria	Subgroup_17	uncultured_bacterium
	Rhizoplane	Not significant	0.00802426	2.05434	-0.543268	0.283709	-1.91488	0.0555075	0.070685	d787140dd415d9ec378c967a429b9cfe	Bacteria	Proteobacteria	Alphaproteobacteria	uncultured
	Rhizoplane	Not significant	0.00689224	1.76452	0.561573	0.294699	1.90558	0.0567043	0.0721393	fc7348c6c9d55dd5b7efa794743f0ab0	Bacteria	Proteobacteria	Alphaproteobacteria	Elsterales	uncultured
	Rhizoplane	Not significant	0.00595773	1.52527	0.548609	0.289519	1.8949	0.0581058	0.073851	f1bfd21c830f4eb06691f87fde2756f1	Bacteria	Chloroflexi	Ktedonobacteria	Ktedonobacterales	JG30_KF_AS9	uncultured_bacterium
	Rhizoplane	Not significant	0.012239	3.13338	0.507259	0.268673	1.88802	0.0590236	0.0749451	c114f024375243308364cc8f91faeabf	Bacteria	Proteobacteria	Alphaproteobacteria	Rickettsiales	Mitochondria
	Rhizoplane	Not significant	0.0392101	10.0384	-0.741882	0.394507	-1.88053	0.0600359	0.0761572	ceb9c0e4d6de2b9225857b2e0bc73688	Bacteria	Bacteroidota	Bacteroidia	Cytophagales	Spirosomaceae	Dyadobacter
	Rhizoplane	Not significant	0.0129373	3.31216	-0.618694	0.329097	-1.87998	0.0601114	0.0761797	49ba2be09f9a34308ab40fd35a66523a	Bacteria	WPS_2	uncultured_bacterium
	Rhizoplane	Not significant	0.0239015	6.11915	-0.521494	0.278269	-1.87406	0.0609216	0.0771322	9e0906b700735780f6372b54bc6f82cc	Bacteria	Chloroflexi	Ktedonobacteria	C0119	uncultured_bacterium
	Rhizoplane	Not significant	0.00859718	2.20101	-0.585649	0.312583	-1.87358	0.0609879	0.0771421	5950688decb288d7db241a74357eca33	Bacteria	Myxococcota	Polyangia	Blfdi19	uncultured_bacterium
	Rhizoplane	Not significant	0.0151653	3.88256	0.657631	0.355526	1.84974	0.0643509	0.0813179	683e9df45e40737ae648bdb83744ff70	Bacteria	Actinobacteriota	Actinobacteria	Frankiales	Acidothermaceae	Acidothermus	uncultured_bacterium
	Rhizoplane	Not significant	0.00988206	2.52996	-0.542465	0.293466	-1.84848	0.0645334	0.0814703	4d1e4c6eaca6ae0cc44dcce51c579842	Bacteria	Proteobacteria	Gammaproteobacteria	Diplorickettsiales	Diplorickettsiaceae
	Rhizoplane	Not significant	0.0297675	7.62095	-0.660345	0.360353	-1.8325	0.0668776	0.0843489	1999ea1ad9ddabd202e28cbfc7c01d87	Bacteria	Proteobacteria	Gammaproteobacteria	Xanthomonadales	Xanthomonadaceae	Arenimonas
	Rhizoplane	Not significant	0.00781979	2.00199	-0.549532	0.300278	-1.83008	0.0672382	0.0847227	aea6470ea4ae4204bb64546346283faf	Bacteria	Planctomycetota	Pla4_lineage
	Rhizoplane	Not significant	0.00848732	2.17289	-0.520362	0.284974	-1.826	0.0678509	0.0854131	771d8dad869d09aacc6cbf6464ca1af8	Bacteria	Acidobacteriota	Holophagae	Subgroup_7
	Rhizoplane	Not significant	0.00589324	1.50876	0.524978	0.289677	1.81229	0.0699416	0.0878535	6f6f51954674fcfb48f0f5eea9830c4b	Bacteria	Myxococcota	Polyangia	Polyangiales	BIrii41	uncultured_bacterium
	Rhizoplane	Not significant	0.00589184	1.5084	0.524933	0.289669	1.81218	0.069958	0.0878535	07ea6dfedb44dfd075531c96de8944bb	Bacteria	Chloroflexi	Ktedonobacteria	Ktedonobacterales	JG30_KF_AS9	uncultured_bacterium
	Rhizoplane	Not significant	0.116692	29.875	0.728612	0.402108	1.81198	0.0699895	0.0878535	f8a0297c41220b7c3ce069d94dbba4e8	Bacteria	Proteobacteria	Alphaproteobacteria	Sphingomonadales	Sphingomonadaceae	Sphingomonas
	Rhizoplane	Not significant	0.0174077	4.45665	-0.616516	0.341807	-1.8037	0.0712784	0.0893862	6e7f2e8fd289d171e300f16a9fa6e451	Bacteria	Acidobacteriota	Blastocatellia	Pyrinomonadales	Pyrinomonadaceae	RB41
	Rhizoplane	Not significant	0.0140695	3.60201	-0.470223	0.261807	-1.79607	0.0724834	0.0908109	0c61d74d9223264d427c6bff98f21858	Bacteria	Bacteroidota	Bacteroidia	Cytophagales	Microscillaceae
	Rhizoplane	Not significant	0.00943631	2.41584	0.527776	0.296586	1.7795	0.0751575	0.0940717	0c67b0d33a967835b791abed28d92752	Bacteria	Chloroflexi	Ktedonobacteria	Ktedonobacterales	Ktedonobacteraceae	HSB_OF53_F07
	Rhizoplane	Not significant	0.0104575	2.67728	-0.550798	0.310681	-1.77287	0.07625	0.0953486	71be56ab97691dfd959d484003c8b9bf	Bacteria	Gemmatimonadota	Gemmatimonadetes	Gemmatimonadales	Gemmatimonadaceae	uncultured	uncultured_bacterium
	Rhizoplane	Not significant	0.0473069	12.1113	0.719506	0.406598	1.76958	0.0767977	0.0959425	317516794004111bca05c306e256bcad	Bacteria	Bacteroidota	Bacteroidia	Sphingobacteriales	Sphingobacteriaceae	Mucilaginibacter
	Rhizoplane	Not significant	0.0176809	4.52658	-0.598312	0.339164	-1.76408	0.0777183	0.0970007	b29b4b1de8d7d3355fe7315a28ac2423	Bacteria	Actinobacteriota	Acidimicrobiia	IMCC26256	uncultured_bacterium
	Rhizoplane	Not significant	0.0103141	2.64057	-0.515571	0.292815	-1.76074	0.0782828	0.0976128	855e3017f1e745a5f2944865e65672d4	Bacteria	Acidobacteriota	Acidobacteriae	Acidobacteriales	uncultured
	Rhizoplane	Not significant	0.0132386	3.38929	-0.541676	0.307924	-1.75912	0.0785563	0.0978613	6a1d1fcfbe5a5a835a1eda01993a5f13	Bacteria	Verrucomicrobiota	Verrucomicrobiae	Chthoniobacterales	Chthoniobacteraceae	Candidatus_Udaeobacter
	Rhizoplane	Not significant	0.00890196	2.27904	0.486501	0.277119	1.75557	0.0791627	0.0985236	479f21c046da6a11a0b87c33834fb58e	Bacteria	Bacteroidota	Bacteroidia	Cytophagales	Spirosomaceae
	Rhizoplane	Not significant	0.0154592	3.9578	-0.594112	0.339393	-1.75051	0.08003	0.099509	c4f54e9bf40a81f471923d2585bcae8a	Bacteria	Verrucomicrobiota	Verrucomicrobiae	Chthoniobacterales	Chthoniobacteraceae	Candidatus_Udaeobacter	uncultured_bacterium
	Rhizoplane	Not significant	0.0199062	5.09631	-0.520825	0.298919	-1.74236	0.0814454	0.101173	a97c069f6b4580f85a2d0700c6c3738a	Bacteria	Acidobacteriota	Blastocatellia	11_24
	Rhizoplane	Not significant	0.0825608	21.1368	0.723649	0.415466	1.74178	0.0815475	0.101205	d6e0b088688eaba1afe963a19e282606	Bacteria	Cyanobacteria	Cyanobacteriia	Chloroplast
	Rhizoplane	Not significant	0.00583553	1.49399	0.500868	0.290039	1.7269	0.0841853	0.10438	5f75ddd39492f7f948e7c23be7a7f7df	Bacteria	Firmicutes	Sulfobacillia	Sulfobacillales
	Rhizoplane	Not significant	0.0182593	4.67467	0.571732	0.331572	1.72431	0.0846522	0.104861	92e6d1f6029d56eadc890187e0ad5a23	Bacteria	Patescibacteria	Saccharimonadia	Saccharimonadales	WWH38
	Rhizoplane	Not significant	0.0127771	3.27114	-0.53245	0.309307	-1.72143	0.0851731	0.105407	79ca39ba77b0e8f78f10c3b8ecd1b85a	Bacteria	Bacteroidota	Bacteroidia	Sphingobacteriales	NS11_12_marine_group
	Rhizoplane	Not significant	0.619081	158.494	0.560836	0.332756	1.68543	0.0919063	0.113633	6982e833b83b999d3513dfb72d1ec319	Bacteria	Proteobacteria	Alphaproteobacteria	Caulobacterales	Caulobacteraceae	Caulobacter
	Rhizoplane	Not significant	0.0108389	2.77492	-0.51871	0.308499	-1.6814	0.0926858	0.114489	31f07120b9293e0d8203cd4db74c5e78	Bacteria	Verrucomicrobiota	Verrucomicrobiae	Chthoniobacterales	Chthoniobacteraceae	Candidatus_Udaeobacter
	Rhizoplane	Not significant	0.0490163	12.5489	-0.703157	0.41876	-1.67914	0.0931248	0.114924	23a537b41f734ed4b54ff020303c4fc7	Bacteria	Chloroflexi	KD4_96	uncultured_bacterium
	Rhizoplane	Not significant	0.00719729	1.84262	-0.477759	0.286223	-1.66919	0.0950805	0.117227	4c1d7c641bacf532b2492a55bd7a36e7	Bacteria	Acidobacteriota	Holophagae	Holophagales	Holophagaceae
	Rhizoplane	Not significant	0.0111785	2.86187	0.543635	0.328797	1.65341	0.0982483	0.12102	2e38bc648faa544042a0bb8afdba826d	Bacteria	Chloroflexi	KD4_96	uncultured_bacterium
	Rhizoplane	Not significant	0.0105499	2.70094	-0.527834	0.320305	-1.64791	0.0993716	0.122289	6c981a4c0ebba2dd3055d00d606cb160	Bacteria	Bdellovibrionota	Bdellovibrionia	Bacteriovoracales	Bacteriovoracaceae	Peredibacter
	Rhizoplane	Not significant	0.00769844	1.97092	0.450741	0.278613	1.6178	0.105705	0.129962	cbdc57ac6316493158737b382f9b6764	Bacteria	Bacteroidota	Bacteroidia	Chitinophagales	Chitinophagaceae
	Rhizoplane	Not significant	0.00774528	1.98291	0.459333	0.286025	1.60592	0.108291	0.133018	ececa5e501a134115b2bf6bfa6ed287d	Bacteria	WPS_2	uncultured_bacterium
	Rhizoplane	Not significant	0.00943216	2.41478	-0.49836	0.312465	-1.59493	0.110728	0.135884	8afb3335451763b9f07ebaa4fbe9ac9b	Bacteria	Chloroflexi	Chloroflexia	Chloroflexales	Roseiflexaceae	uncultured	uncultured_bacterium
	Rhizoplane	Not significant	0.0290029	7.42519	0.610866	0.383326	1.5936	0.111026	0.136124	593089ff83c138d57521d1089af4a1ba	Bacteria	Bacteroidota	Bacteroidia	Chitinophagales	Chitinophagaceae
	Rhizoplane	Not significant	0.0148677	3.80637	-0.559539	0.352481	-1.58743	0.112415	0.137697	296f391d87870710f21f1321da93b3d0	Bacteria	Verrucomicrobiota	Verrucomicrobiae	Pedosphaerales	Pedosphaeraceae	Ellin516
	Rhizoplane	Not significant	0.0187108	4.79026	-0.53912	0.340309	-1.58421	0.113147	0.138465	96a05fe38820fa0486c28b38790be89f	Bacteria	Chloroflexi	Chloroflexia	Chloroflexales	Roseiflexaceae	uncultured	uncultured_bacterium
	Rhizoplane	Not significant	0.0779352	19.9526	-0.570287	0.361564	-1.57728	0.114732	0.140275	54c8c8f18ecbf6214a85f8356a9a91e0	Bacteria	Bacteroidota	Bacteroidia	Cytophagales	Microscillaceae	Chryseolinea
	Rhizoplane	Not significant	0.0182163	4.66366	-0.581403	0.368874	-1.57616	0.11499	0.14046	dafa7b9b59e9fde6ba898eb8c82b7146	Bacteria	Proteobacteria	Alphaproteobacteria	Azospirillales	Azospirillaceae	Skermanella
	Rhizoplane	Not significant	0.0429379	10.9928	-0.585611	0.372249	-1.57317	0.11568	0.141172	175d259e852f8c8d9f5a3b9ebfd4ce9a	Bacteria	Proteobacteria	Alphaproteobacteria	Rhizobiales	Rhizobiales_Incertae_Sedis	Nordella
	Rhizoplane	Not significant	0.00739021	1.89201	-0.470981	0.303498	-1.55184	0.1207	0.147163	8fe20a38bc8b82937e3c8328a6a0d5ef	Bacteria	Cyanobacteria	Sericytochromatia	uncultured_bacterium
	Rhizoplane	Not significant	0.035243	9.02276	-0.487692	0.314445	-1.55096	0.120911	0.147283	7b1646a384ae922552d5783c32804ada	Bacteria	Chloroflexi	Anaerolineae	RBG_13_54_9
	Rhizoplane	Not significant	0.026811	6.86404	0.61413	0.397919	1.54335	0.122745	0.149379	173eb22fc1ded086d4f7e0de8efd5c61	Bacteria	Verrucomicrobiota	Verrucomicrobiae	Chthoniobacterales	Chthoniobacteraceae
	Rhizoplane	Not significant	0.00954074	2.44258	0.47225	0.306286	1.54186	0.123107	0.149682	37373beeab567c92fac2ee94b8044fcc	Bacteria	Proteobacteria	Alphaproteobacteria	Caulobacterales	Caulobacteraceae	Phenylobacterium
	Rhizoplane	Not significant	0.027505	7.0417	0.577618	0.375932	1.5365	0.124417	0.151135	7c42fd8e33e5e4f24474aa09e1ee9efc	Bacteria	Actinobacteriota	Actinobacteria	Corynebacteriales	Mycobacteriaceae	Mycobacterium	uncultured_bacterium
	Rhizoplane	Not significant	0.0322617	8.25951	-0.581794	0.380149	-1.53044	0.125909	0.152806	57fcdff1c4a629310cd0d70fb9dc2efe	Bacteria	Acidobacteriota	Holophagae	Subgroup_7	uncultured_bacterium
	Rhizoplane	Not significant	0.0114623	2.93453	0.446913	0.292284	1.52904	0.126256	0.153086	e5afb5fc641aa9da66f52c5ee53d6796	Bacteria	Proteobacteria	Gammaproteobacteria	Burkholderiales	Burkholderiaceae	Burkholderia_Caballeronia_Paraburkholderia
	Rhizoplane	Not significant	0.013289	3.40218	-0.393971	0.26007	-1.51486	0.129807	0.157247	d6f18df467008aaa275e026f60fdb9d8	Bacteria	Proteobacteria	Alphaproteobacteria	uncultured	uncultured_bacterium
	Rhizoplane	Not significant	0.0690292	17.6726	-0.601179	0.40056	-1.50085	0.133395	0.161446	675f2800363426b3e77e9efaaa59827a	Bacteria	Proteobacteria	Alphaproteobacteria	Rhizobiales	Rhizobiales_Incertae_Sedis
	Rhizoplane	Not significant	0.0132429	3.39038	-0.471693	0.315529	-1.49493	0.134933	0.163104	a0b7940d72323b374133be41dad51344	Bacteria	Proteobacteria	Alphaproteobacteria	Rhizobiales	Beijerinckiaceae	Methylobacterium_Methylorubrum
	Rhizoplane	Not significant	0.00697294	1.78518	-0.42668	0.285477	-1.49462	0.135013	0.163104	af0f6f2156586ec2be43304c479c8342	Bacteria	FCPU426	uncultured_bacterium
	Rhizoplane	Not significant	0.00866352	2.218	-0.442599	0.296262	-1.49394	0.135191	0.16317	d95451112c147e6156efede970d9d9c1	Bacteria	Actinobacteriota	Acidimicrobiia	Microtrichales	Ilumatobacteraceae	CL500_29_marine_group
	Rhizoplane	Not significant	0.0216688	5.54756	0.541436	0.363035	1.49142	0.135852	0.163818	9e3e8f71c71cc27dbd4bf146dec42cb5	Bacteria	Verrucomicrobiota	Verrucomicrobiae	Chthoniobacterales	Chthoniobacteraceae	Candidatus_Udaeobacter
	Rhizoplane	Not significant	0.0251858	6.44795	-0.531836	0.357546	-1.48746	0.136893	0.164922	d3d71c81932f190b799f0e2366fe6f72	Bacteria	Actinobacteriota	Acidimicrobiia	IMCC26256	uncultured_bacterium
	Rhizoplane	Not significant	0.00875946	2.24256	0.417439	0.280865	1.48626	0.13721	0.165153	6296a157411d3707fb37838c15a775fd	Bacteria	Chloroflexi	Ktedonobacteria	B12_WMSP1
	Rhizoplane	Not significant	0.00982988	2.5166	-0.464763	0.316302	-1.46936	0.141734	0.170443	15c0efbdebb78ac3bb954d7e2e70ce23	Bacteria	Proteobacteria	Alphaproteobacteria	Azospirillales	Inquilinaceae	Inquilinus
	Rhizoplane	Not significant	0.0140305	3.59203	0.488073	0.334091	1.4609	0.144044	0.173063	4b93af8bed3fad6469e3f9873fc541cd	Bacteria	Verrucomicrobiota	Verrucomicrobiae	Chthoniobacterales	Chthoniobacteraceae	Candidatus_Udaeobacter	uncultured_bacterium
	Rhizoplane	Not significant	0.00925077	2.36834	0.44397	0.306076	1.45052	0.146913	0.176349	ecacb97f5c95418aa1a8df13eb18afbf	Bacteria	Chloroflexi	Ktedonobacteria	Ktedonobacterales	JG30_KF_AS9	uncultured_bacterium
	Rhizoplane	Not significant	0.0116654	2.98653	-0.443771	0.306052	-1.44998	0.147063	0.176368	a81b1b23680d8dbae9d072e4a6cbd138	Bacteria	Patescibacteria	Saccharimonadia	Saccharimonadales
	Rhizoplane	Not significant	0.00565222	1.44706	0.423457	0.292191	1.44925	0.147268	0.176454	e21f7fd7bdc8e40f9ed53669f2eb50f5	Bacteria	Acidobacteriota	Vicinamibacteria	Vicinamibacterales	uncultured	uncultured_bacterium
	Rhizoplane	Not significant	0.0309169	7.9152	-0.504214	0.351642	-1.43389	0.151605	0.181485	1d8439136aa4a8090a5a0f2437880a51	Bacteria	Proteobacteria	Gammaproteobacteria	Xanthomonadales	Xanthomonadaceae	Arenimonas	uncultured_bacterium
	Rhizoplane	Not significant	0.00896464	2.29509	0.428469	0.299007	1.43297	0.151865	0.181632	e75c1b9ed7651178ab45aaee5aeb2ad2	Bacteria	Bacteroidota	Bacteroidia	Sphingobacteriales	env_OPS_17	uncultured_bacterium
	Rhizoplane	Not significant	0.0290358	7.43363	0.587867	0.413837	1.42053	0.155455	0.185756	8ec8ef79825c5f11b2decdc5f6097764	Bacteria	Proteobacteria	Alphaproteobacteria	Sphingomonadales	Sphingomonadaceae	Sphingobium
	Rhizoplane	Not significant	0.00830058	2.12508	0.434989	0.30916	1.407	0.159427	0.19033	c69aae79e0c5a3bd664fd3fdd7c532ba	Bacteria	Bacteroidota	Bacteroidia	Sphingobacteriales	Sphingobacteriaceae	Pedobacter
	Rhizoplane	Not significant	0.0108373	2.77453	0.417548	0.296891	1.4064	0.159605	0.190371	7c7238be03a7dd1297a313bc06825abe	Bacteria	Actinobacteriota	Actinobacteria	Kineosporiales	Kineosporiaceae
	Rhizoplane	Not significant	0.00755128	1.93325	-0.417682	0.297139	-1.40568	0.15982	0.190445	12ac3812ed9894a2fb130b6d9fb94787	Bacteria	Firmicutes	Bacilli	Entomoplasmatales	type_III
	Rhizoplane	Not significant	0.022415	5.7386	-0.516769	0.36775	-1.40522	0.159957	0.190445	a0a49e186ecb70a49b4cd6de9b5ce3b6	Bacteria	Chloroflexi	TK10	uncultured_bacterium
	Rhizoplane	Not significant	0.00889622	2.27757	-0.411382	0.293609	-1.40112	0.161178	0.191726	224a07de4ed0b5dc6aba39dc5f8556b4	Bacteria	Chloroflexi	Anaerolineae	Caldilineales	Caldilineaceae	uncultured	uncultured_bacterium
	Rhizoplane	Not significant	0.0108922	2.78857	0.433925	0.310287	1.39847	0.161973	0.192499	656baaf59edc0570918322db1100d598	Bacteria	Actinobacteriota	Actinobacteria	Streptosporangiales	Streptosporangiaceae	Streptosporangium	metagenome
	Rhizoplane	Not significant	0.00742729	1.9015	0.407942	0.292253	1.39585	0.16276	0.193259	87ad73fb8d2c491ee6e5286ea0cca84d	Bacteria	Chloroflexi	Ktedonobacteria	Ktedonobacterales	Ktedonobacteraceae
	Rhizoplane	Not significant	0.0207629	5.31563	-0.478493	0.343848	-1.39158	0.164049	0.194614	38238ac8b50a97aa51024ebb3e64b5a4	Bacteria	Acidobacteriota	Vicinamibacteria	Vicinamibacterales	Vicinamibacteraceae
	Rhizoplane	Not significant	0.0218753	5.60042	-0.459061	0.332001	-1.38271	0.166754	0.197645	bd446993493acf433e9af6d5ca19ee56	Bacteria	Proteobacteria	Alphaproteobacteria	Paracaedibacterales	Paracaedibacteraceae	Candidatus_Paracaedibacter	uncultured_bacterium
	Rhizoplane	Not significant	0.0403049	10.3187	-0.557085	0.40437	-1.37766	0.168308	0.199308	60fd62f11f111e9617773217d570d4b0	Bacteria	Acidobacteriota	Blastocatellia	Blastocatellales	Blastocatellaceae	uncultured
	Rhizoplane	Not significant	0.0115061	2.94574	-0.434446	0.320396	-1.35596	0.175111	0.207177	8efb686e2c5fa0bb538dfafa4ee7b72b	Bacteria	Acidobacteriota	Acidobacteriae	Acidobacteriales	uncultured	uncultured_bacterium
	Rhizoplane	Not significant	0.0122055	3.12479	-0.404578	0.299825	-1.34938	0.177215	0.209479	fd1a1b0225172bf44478b9f54d44884b	Bacteria	Proteobacteria	Gammaproteobacteria	Diplorickettsiales	Diplorickettsiaceae	uncultured	uncultured_bacterium
	Rhizoplane	Not significant	0.0499732	12.7939	-0.51914	0.385358	-1.34716	0.177928	0.210014	e2fa98eadc229753060008553cfeb75c	Bacteria	Acidobacteriota	Vicinamibacteria	Vicinamibacterales	uncultured	uncultured_bacterium
	Rhizoplane	Not significant	0.0865302	22.1531	-0.628247	0.46641	-1.34698	0.177986	0.210014	b39d5971c9cb622548be47895cef47d8	Bacteria	Acidobacteriota	Vicinamibacteria	Vicinamibacterales	uncultured	uncultured_bacterium
	Rhizoplane	Not significant	0.0246886	6.32068	-0.432638	0.325927	-1.32741	0.184373	0.217355	88a483dfa3cbf585eefa19cbb4775ac0	Bacteria	Acidobacteriota	Vicinamibacteria	Vicinamibacterales	uncultured
	Rhizoplane	Not significant	0.0469205	12.0124	-0.497594	0.375002	-1.32691	0.184538	0.217355	8f8fd6ffb27b1e3799fef175b6131810	Bacteria	Proteobacteria	Alphaproteobacteria	Rhizobiales	Xanthobacteraceae	uncultured	uncultured_bacterium
	Rhizoplane	Not significant	0.0264812	6.77959	-0.461059	0.348233	-1.32399	0.185505	0.218299	34aa3b9df104f27a42b4ea7bee3f4662	Bacteria	Latescibacterota	uncultured_bacterium
	Rhizoplane	Not significant	0.00828291	2.12055	0.375999	0.288058	1.30529	0.191795	0.2255	8344b9887af15bb1cd62810bbf6e095f	Bacteria	Proteobacteria	Alphaproteobacteria	Rhizobiales	Xanthobacteraceae	Pseudolabrys	uncultured_bacterium
	Rhizoplane	Not significant	0.0162269	4.15434	-0.472651	0.363097	-1.30172	0.193013	0.22673	38a676c909e9b25c5a19becb89bb8c19	Bacteria	Proteobacteria	Gammaproteobacteria	Burkholderiales	Comamonadaceae	Ramlibacter
	Rhizoplane	Not significant	0.0591359	15.1397	-0.536922	0.413291	-1.29914	0.193897	0.227566	a7b24d3b619a1e90724b88b0456044dc	Bacteria	Actinobacteriota	Actinobacteria	Corynebacteriales	Mycobacteriaceae	Mycobacterium
	Rhizoplane	Not significant	0.00728859	1.86599	-0.399624	0.307748	-1.29854	0.194101	0.227602	24636133e4447c7352d3658f35969ee1	Bacteria	Verrucomicrobiota	Verrucomicrobiae	Pedosphaerales	Pedosphaeraceae	uncultured_bacterium
	Rhizoplane	Not significant	0.00937188	2.39935	0.41053	0.31684	1.2957	0.195079	0.228546	44cd06d2cc8c4e50d36e7333f0a1689d	Bacteria	Gemmatimonadota	Gemmatimonadetes	Gemmatimonadales	Gemmatimonadaceae	uncultured
	Rhizoplane	Not significant	0.0177811	4.55225	-0.394634	0.306138	-1.28907	0.197373	0.231028	92003112c202dd14a166d13c5db2c683	Bacteria	Chloroflexi	Anaerolineae	RBG_13_54_9	uncultured_bacterium
	Rhizoplane	Not significant	0.103132	26.4035	-0.451533	0.351429	-1.28485	0.198845	0.232545	a73b680923549e0fbc977c5add138faa	Bacteria	Proteobacteria	Alphaproteobacteria	Sphingomonadales	Sphingomonadaceae	Sphingomonas
	Rhizoplane	Not significant	0.0127314	3.25943	0.401045	0.313743	1.27826	0.201158	0.235041	518b852558e1147d1914862a279f93c4	Bacteria	Chloroflexi	Chloroflexia	Thermomicrobiales	JG30_KF_CM45	uncultured_bacterium
	Rhizoplane	Not significant	0.0073875	1.89131	-0.39089	0.307139	-1.27268	0.203131	0.237136	1c41f4886eb0b2c8898c5a1da8af0fe7	Bacteria	Proteobacteria	Gammaproteobacteria	Diplorickettsiales	Diplorickettsiaceae	Aquicella
	Rhizoplane	Not significant	0.00576395	1.47566	0.364306	0.290752	1.25298	0.210212	0.245186	3fb569dab70215ee3bb047395047e73c	Bacteria	Verrucomicrobiota	Chlamydiae	Chlamydiales	Simkaniaceae	uncultured
	Rhizoplane	Not significant	0.0120963	3.09684	-0.374346	0.299201	-1.25115	0.210879	0.245746	b75d154996ca7d65771c32ff9c8f0a35	Bacteria	WPS_2	uncultured_bacterium
	Rhizoplane	Not significant	0.157659	40.3631	-0.505381	0.40419	-1.25036	0.21117	0.245867	8b67035aa8611cddd14df2e571cba9cd	Bacteria	Proteobacteria	Alphaproteobacteria	Rhodobacterales	Rhodobacteraceae	Paracoccus
	Rhizoplane	Not significant	0.079216	20.2805	-0.465298	0.374841	-1.24132	0.214487	0.24951	43458435938b8005015724cf59c11b96	Bacteria	Bacteroidota	Bacteroidia	Chitinophagales	Chitinophagaceae	Segetibacter	uncultured_bacterium
	Rhizoplane	Not significant	0.31387	80.3555	0.59182	0.477952	1.23824	0.215627	0.250614	22adeacaebcf3653b2ed0dadb0a462b5	Bacteria	Patescibacteria	Saccharimonadia	Saccharimonadales	uncultured_bacterium
	Rhizoplane	Not significant	0.0728496	18.6506	-0.497033	0.402176	-1.23586	0.216512	0.25142	8a3d0950d64a269a80ff4e43cae7ec8a	Bacteria	Proteobacteria	Alphaproteobacteria	Acetobacterales	Acetobacteraceae	uncultured
	Rhizoplane	Not significant	0.009836	2.51817	-0.36105	0.295596	-1.22143	0.221924	0.257479	570e43ee9ba13ed2195602405786f6ab	Bacteria	Methylomirabilota	Methylomirabilia	Rokubacteriales	uncultured_bacterium
	Rhizoplane	Not significant	0.102581	26.2624	0.554816	0.457352	1.2131	0.22509	0.260922	f4859557ee56cf1966c3c85a4028196e	Bacteria	Patescibacteria	Saccharimonadia	Saccharimonadales
	Rhizoplane	Not significant	0.00662195	1.69532	0.34958	0.290153	1.20482	0.228275	0.264381	f5b51e2e527e72cbd65a5a573630ca86	Bacteria	Chloroflexi	Ktedonobacteria	Ktedonobacterales	Ktedonobacteraceae	FCPS473	uncultured_bacterium
	Rhizoplane	Not significant	0.00652835	1.67136	-0.340885	0.283897	-1.20073	0.229854	0.265977	bc83daee0fa6006ed983569b5fd98bfe	Bacteria	Proteobacteria	Alphaproteobacteria	Micropepsales	Micropepsaceae	uncultured
	Rhizoplane	Not significant	0.0367645	9.4123	-0.515719	0.435171	-1.1851	0.235979	0.272634	66c08618379444818879a8387c559d5a	Bacteria	Proteobacteria	Gammaproteobacteria	Burkholderiales	Oxalobacteraceae	Massilia
	Rhizoplane	Not significant	0.00916379	2.34607	-0.379928	0.320617	-1.18499	0.236021	0.272634	470103abe38cda2050e51b5f4badc195	Bacteria	Gemmatimonadota	Gemmatimonadetes	Gemmatimonadales	Gemmatimonadaceae	uncultured
	Rhizoplane	Not significant	0.0559039	14.3123	0.481386	0.407121	1.18241	0.237042	0.273574	75b570f2acadf77b75a1b8b9468469d8	Bacteria	Cyanobacteria	Cyanobacteriia	Chloroplast
	Rhizoplane	Not significant	0.0344558	8.82123	0.45073	0.383598	1.17501	0.239992	0.276736	7b85834560ede140b66f454d35f05c86	Bacteria	Actinobacteriota	Actinobacteria	Propionibacteriales	Nocardioidaceae	Aeromicrobium
	Rhizoplane	Not significant	0.308935	79.0921	-0.433429	0.369248	-1.17382	0.240468	0.277043	e48c688b9571a24fee01e36bf928480d	Bacteria	Proteobacteria	Alphaproteobacteria	Sphingomonadales	Sphingomonadaceae	Sphingomonas	uncultured_bacterium
	Rhizoplane	Not significant	0.0118921	3.04456	0.314465	0.268561	1.17092	0.241629	0.278137	1fbf677b1faa7419ae63311c6ed140d0	Bacteria	Chloroflexi	Ktedonobacteria	C0119	uncultured_bacterium
	Rhizoplane	Not significant	0.0274882	7.03742	0.431385	0.369746	1.16671	0.243328	0.279849	5465698cf6e02e6ff42b960dafc1c97a	Bacteria	Actinobacteriota	Actinobacteria	Corynebacteriales	Mycobacteriaceae	Mycobacterium
	Rhizoplane	Not significant	0.00790863	2.02473	0.344372	0.2959	1.16381	0.244501	0.280952	032edc107e1a9f28bdb50a5d2f3e958d	Bacteria	Actinobacteriota	Thermoleophilia	Gaiellales	uncultured	uncultured_bacterium
	Rhizoplane	Not significant	0.00602915	1.54356	0.332765	0.287321	1.15816	0.246797	0.283343	91b29206190bd4e54978a3c5d041044e	Bacteria	Chloroflexi	Ktedonobacteria	Ktedonobacterales	Ktedonobacteraceae	JG30a_KF_32
	Rhizoplane	Not significant	0.0311244	7.96834	0.429821	0.371387	1.15734	0.247134	0.283484	9efc5165376654bf663c8dc20bca4bcb	Bacteria	Acidobacteriota	Acidobacteriae	Acidobacteriales	Acidobacteriaceae__Subgroup_1
	Rhizoplane	Not significant	0.00779724	1.99622	-0.320656	0.281466	-1.13924	0.254604	0.291799	efd8acd3157b1273d3eecd549f971349	Bacteria	Chloroflexi	Anaerolineae	SBR1031	uncultured_bacterium
	Rhizoplane	Not significant	0.00603564	1.54522	0.328044	0.288363	1.13761	0.255284	0.292324	3f3de82f169593ff082310d637b99fe5	Bacteria	Chloroflexi	Anaerolineae	Anaerolineales	Anaerolineaceae	Anaerolinea	uncultured_bacterium
	Rhizoplane	Not significant	0.0123379	3.1587	0.36615	0.325557	1.12469	0.260721	0.298291	f7668f48588d1f1ec693d736de3d7608	Bacteria	Verrucomicrobiota	Verrucomicrobiae	Chthoniobacterales	Chthoniobacteraceae	Candidatus_Udaeobacter	uncultured_bacterium
	Rhizoplane	Not significant	0.0352888	9.03449	0.452766	0.409316	1.10615	0.268661	0.307107	05a03cb3a2402644460a5c900d342895	Bacteria	Actinobacteriota	Actinobacteria	Corynebacteriales	Mycobacteriaceae	Mycobacterium
	Rhizoplane	Not significant	0.00697225	1.78501	-0.31598	0.285971	-1.10494	0.269186	0.307441	1e136d06c8ff4d0281b6a59b2261fa4d	Bacteria	Dependentiae	Babeliae	Babeliales
	Rhizoplane	Not significant	0.172392	44.135	-0.416658	0.379001	-1.09936	0.271612	0.309943	eac7429ad42f9e484774fe3d89ecfa78	Bacteria	Proteobacteria	Gammaproteobacteria	Burkholderiales	Comamonadaceae	Variovorax
	Rhizoplane	Not significant	0.00940937	2.40895	-0.349906	0.320049	-1.09329	0.274266	0.312702	1b7129076f646f1d0f7596a6929f64a3	Bacteria	Actinobacteriota	Thermoleophilia	Solirubrobacterales	Solirubrobacteraceae	Conexibacter	uncultured_bacterium
	Rhizoplane	Not significant	0.0172593	4.41865	-0.370407	0.339831	-1.08998	0.275724	0.314091	f390870e838f6951f64fe36aed29aace	Bacteria	Verrucomicrobiota	Verrucomicrobiae	Chthoniobacterales	Xiphinematobacteraceae	Candidatus_Xiphinematobacter	uncultured_bacterium
	Rhizoplane	Not significant	0.00758216	1.94115	0.298893	0.274711	1.08803	0.276583	0.314712	15c85b75368ecf3f1acc472b3244ff94	Bacteria	Chloroflexi	Ktedonobacteria	B12_WMSP1	uncultured_bacterium
	Rhizoplane	Not significant	0.103679	26.5435	0.491256	0.451664	1.08766	0.276746	0.314712	02829934defdb32d09a94ed6d9ffd8b8	Bacteria	Firmicutes	Bacilli	Bacillales	Bacillaceae	Bacillus	Bacillus_sp___in__Bacteria_
	Rhizoplane	Not significant	0.300176	76.8496	0.463279	0.428992	1.07993	0.280175	0.318337	bfe951eb98bae02b1c63627598ecd5ae	Bacteria	Proteobacteria	Gammaproteobacteria	Pseudomonadales	Pseudomonadaceae	Pseudomonas	Pseudomonas_sp_
	Rhizoplane	Not significant	0.239686	61.3634	0.440778	0.409773	1.07566	0.282079	0.320224	2b903ead38ae4fcec15eadbb85225199	Bacteria	Proteobacteria	Alphaproteobacteria	Caulobacterales	Caulobacteraceae	Asticcacaulis
	Rhizoplane	Not significant	0.00744159	1.90516	-0.323723	0.301864	-1.07241	0.283536	0.321601	147b9e97e67185b07a30fb0e46d62171	Bacteria	Armatimonadota	Chthonomonadetes	Chthonomonadales	uncultured_bacterium
	Rhizoplane	Not significant	0.0142176	3.63992	-0.359292	0.335204	-1.07186	0.283782	0.321603	691d59fc05d20b6a2783bfbdea4b7c3a	Bacteria	Acidobacteriota	Acidobacteriae	Bryobacterales	Bryobacteraceae	Bryobacter	uncultured_bacterium
	Rhizoplane	Not significant	0.127504	32.6431	0.482716	0.453753	1.06383	0.287406	0.32543	f791ea3243933c09a67bfc54ecedb1d6	Bacteria	Firmicutes	Bacilli	Paenibacillales	Paenibacillaceae	Paenibacillus
	Rhizoplane	Not significant	0.0463773	11.8733	-0.411665	0.390755	-1.05351	0.292106	0.330469	fafa2ea5887e95fad6b3662910449f90	Bacteria	Proteobacteria	Alphaproteobacteria	Rhizobiales	Rhizobiaceae	Mesorhizobium
	Rhizoplane	Not significant	0.0334284	8.5582	-0.437981	0.417737	-1.04846	0.294426	0.332807	e0fce169499386b0cc7b8f30e54e96b4	Bacteria	Bacteroidota	Bacteroidia	Chitinophagales	Chitinophagaceae
	Rhizoplane	Not significant	0.00971834	2.48805	-0.318834	0.304711	-1.04635	0.295401	0.333624	6a5d77bfc0c3b5b671f1c05ec3f7f14f	Bacteria	Bacteroidota	Bacteroidia	Sphingobacteriales	Sphingobacteriaceae	Mucilaginibacter
	Rhizoplane	Not significant	0.00691004	1.76908	-0.292762	0.280114	-1.04515	0.295952	0.33396	543522bdae709c560bffd22f6bbaa5bc	Bacteria	Patescibacteria	Parcubacteria	uncultured_bacterium
	Rhizoplane	Not significant	0.211325	54.1026	0.397756	0.380828	1.04445	0.296278	0.333971	0a25a737083c1907f92fa6f4cfee3494	Bacteria	Proteobacteria	Alphaproteobacteria	Rhizobiales	Rhizobiaceae
	Rhizoplane	Not significant	0.069992	17.919	-0.428875	0.410785	-1.04404	0.296469	0.333971	be5c5d4175ed418f036c35c4b8d6da68	Bacteria	Actinobacteriota	Actinobacteria	Propionibacteriales	Nocardioidaceae
	Rhizoplane	Not significant	0.128574	32.9169	0.424547	0.417112	1.01782	0.308762	0.347228	a08fbde75e39e95df48b26cdb00b1e69	Bacteria	Cyanobacteria	Cyanobacteriia	Chloroplast
	Rhizoplane	Not significant	0.0261901	6.70508	-0.408443	0.401292	-1.01782	0.308764	0.347228	5f9982ff820cd1eda06a91ca8fdce02f	Bacteria	Acidobacteriota	Acidobacteriae	Solibacterales	Solibacteraceae	Candidatus_Solibacter	uncultured_bacterium
	Rhizoplane	Not significant	0.0074106	1.89723	-0.292572	0.288279	-1.01489	0.310159	0.348499	1fe0a429356bdd86338ff5d89c2404d6	Bacteria	Verrucomicrobiota	Verrucomicrobiae	Pedosphaerales	Pedosphaeraceae
	Rhizoplane	Not significant	0.00703569	1.80125	-0.292384	0.291288	-1.00376	0.315494	0.354192	e203122911f1fde64b1fcb7759d2bf6c	Bacteria	Proteobacteria	Gammaproteobacteria	Diplorickettsiales	Diplorickettsiaceae	Aquicella	uncultured_bacterium
	Rhizoplane	Not significant	0.0183606	4.7006	-0.332209	0.335148	-0.991232	0.321572	0.360708	7099b04667b0e92c95fc12e78919f54a	Bacteria	Acidobacteriota	Blastocatellia	Pyrinomonadales	Pyrinomonadaceae	RB41
	Rhizoplane	Not significant	0.0337713	8.64597	-0.402168	0.406838	-0.988521	0.322898	0.361887	755fff0e1135f8af2f9840cd941c0a02	Bacteria	Chloroflexi	KD4_96	uncultured_bacterium
	Rhizoplane	Not significant	0.00703489	1.80104	-0.289115	0.292957	-0.986884	0.3237	0.36243	32ffd7c4a1d29317437f252dbfbd800e	Bacteria	Verrucomicrobiota	Verrucomicrobiae	Verrucomicrobiales	Rubritaleaceae	Luteolibacter	uncultured_bacterium
	Rhizoplane	Not significant	0.0154128	3.9459	0.341992	0.346704	0.98641	0.323932	0.36243	e7c93166ac8903319e28ed762e15867a	Bacteria	Bacteroidota	Bacteroidia	Sphingobacteriales	Sphingobacteriaceae	Mucilaginibacter	uncultured_bacterium
	Rhizoplane	Not significant	0.0142377	3.64507	0.329578	0.336381	0.979774	0.327198	0.365773	e394b65cdab4bb2ae8c6067e2c5e3fe4	Bacteria	Latescibacterota	uncultured_bacterium
	Rhizoplane	Not significant	0.0122466	3.13532	-0.285144	0.293265	-0.972308	0.330897	0.369595	3415987e75a0bfafa4b95c21f2d2a52a	Bacteria	Actinobacteriota	MB_A2_108	uncultured_bacterium
	Rhizoplane	Not significant	0.00870676	2.22907	-0.289627	0.298532	-0.970168	0.331963	0.370471	3bc0fa04182f010e6bacc87972704f70	Bacteria	Proteobacteria	Alphaproteobacteria	Sphingomonadales	Sphingomonadaceae	Sphingoaurantiacus
	Rhizoplane	Not significant	0.0342183	8.76042	0.362549	0.377388	0.96068	0.336713	0.375455	e822c7836560b4e27f4e09c7296c9df2	Bacteria	Acidobacteriota	Holophagae	Holophagales	Holophagaceae	Holophaga
	Rhizoplane	Not significant	0.0123691	3.16668	-0.299053	0.31232	-0.957519	0.338305	0.376912	cb6d9873f74df309ca3c159e3d4ecd11	Bacteria	Bdellovibrionota	Bdellovibrionia	Bdellovibrionales	Bdellovibrionaceae	Bdellovibrio
	Rhizoplane	Not significant	0.0700668	17.9382	0.377831	0.399269	0.946307	0.343992	0.382924	978c7befd354c4ee53ca83c8726e100c	Bacteria	Bacteroidota	Bacteroidia	Chitinophagales	Chitinophagaceae	Flavisolibacter	uncultured_bacterium
	Rhizoplane	Not significant	0.0756627	19.3708	0.367936	0.38997	0.943497	0.345427	0.384196	41aaccfbbf654b6d12ee8d952d0f870d	Bacteria	Proteobacteria	Alphaproteobacteria	Rhizobiales	Rhizobiaceae
	Rhizoplane	Not significant	0.0502913	12.8754	-0.39371	0.420201	-0.936956	0.348781	0.3876	0550f46290d3e30cb4485d895518e35c	Bacteria	Bacteroidota	Bacteroidia	Chitinophagales	Chitinophagaceae	Flavitalea	uncultured_bacterium
	Rhizoplane	Not significant	0.0342796	8.77611	0.372927	0.404878	0.921085	0.357006	0.396406	61396f2c77f74f40afbf669f9e214eca	Bacteria	Actinobacteriota	Actinobacteria	Corynebacteriales	Mycobacteriaceae	Mycobacterium
	Rhizoplane	Not significant	0.0275449	7.05192	-0.348023	0.386654	-0.900089	0.368073	0.40835	dd0af8af9348a587f7ffe4e095c064d7	Bacteria	Gemmatimonadota	Gemmatimonadetes	Gemmatimonadales	Gemmatimonadaceae	uncultured	uncultured_bacterium
	Rhizoplane	Not significant	0.0309685	7.92842	-0.266098	0.296404	-0.897753	0.369317	0.409386	43cefabc6f4fd9de60873f01c1ca5ce2	Bacteria	Chloroflexi	Dehalococcoidia	S085	uncultured_bacterium
	Rhizoplane	Not significant	0.0260528	6.66993	0.319393	0.364492	0.876269	0.380884	0.421853	084f46f4e6af80452eb2e2e381a4a211	Bacteria	Actinobacteriota	Actinobacteria	Corynebacteriales	Mycobacteriaceae	Mycobacterium
	Rhizoplane	Not significant	0.00940357	2.40746	0.254182	0.291513	0.871943	0.38324	0.424106	896da052b62e885333fcc14979dd423a	Bacteria	Bacteroidota	Bacteroidia	Chitinophagales	Chitinophagaceae	Flavisolibacter	uncultured_bacterium
	Rhizoplane	Not significant	0.00667915	1.70997	-0.250025	0.288594	-0.866358	0.386294	0.427127	e31855b0f007f0e89f1cff5f02151587	Bacteria	Proteobacteria	Alphaproteobacteria	Elsterales	uncultured	uncultured_bacterium
	Rhizoplane	Not significant	0.00823203	2.10753	-0.23645	0.275112	-0.859469	0.390082	0.430954	77f4a8469ce6a54682316cebc3d308eb	Bacteria	Chloroflexi	Ktedonobacteria	C0119	uncultured_bacterium
	Rhizoplane	Not significant	0.0923916	23.6537	0.377495	0.440908	0.856175	0.391901	0.432601	f6663d8770a9d0681ae54fa072f1c41d	Bacteria	Proteobacteria	Gammaproteobacteria	Xanthomonadales	Xanthomonadaceae	Lysobacter
	Rhizoplane	Not significant	0.0335728	8.59516	-0.318191	0.37723	-0.843495	0.398952	0.440015	d4b4554ed59c2acda44aa0955d46ac40	Bacteria	Latescibacterota	uncultured_bacterium
	Rhizoplane	Not significant	0.00734854	1.88134	-0.232965	0.278607	-0.836178	0.403055	0.444124	fe236585c7a4b8cfd1b380f41c354338	Bacteria	Bacteroidota	Bacteroidia	Sphingobacteriales	NS11_12_marine_group	uncultured_bacterium
	Rhizoplane	Not significant	0.0927375	23.7422	0.345446	0.413385	0.835652	0.403351	0.444124	fc221a5b059e21683c7da2a401d28594	Bacteria	Bacteroidota	Bacteroidia	Sphingobacteriales	Sphingobacteriaceae	Pedobacter	Pedobacter_heparinus_DSM_2366
	Rhizoplane	Not significant	0.0160008	4.09645	0.289991	0.347502	0.8345	0.403999	0.444467	d4daa424bb416c37f28d8d30bc5fbeba	Bacteria	Chloroflexi	KD4_96	uncultured_bacterium
	Rhizoplane	Not significant	0.0215261	5.51101	-0.324947	0.391203	-0.830635	0.40618	0.446493	ad2ce697b4e17e7893112b5c8a40c6aa	Bacteria	Gemmatimonadota	Gemmatimonadetes	Gemmatimonadales	Gemmatimonadaceae	Gemmatimonas
	Rhizoplane	Not significant	0.0323204	8.27453	0.291495	0.352184	0.827678	0.407853	0.447958	cdf80f6c46a622559940711f14384a91	Bacteria	Proteobacteria	Alphaproteobacteria	Elsterales	URHD0088
	Rhizoplane	Not significant	0.0201799	5.16636	-0.262488	0.326175	-0.804743	0.420968	0.461978	6b8a42543a88b10bf24d6cd607677603	Bacteria	Acidobacteriota	Blastocatellia	11_24	uncultured_bacterium
	Rhizoplane	Not significant	0.00833987	2.13514	0.240219	0.301879	0.795745	0.42618	0.467309	e9958905c3c211c89dcbe5a4dc290086	Bacteria	Gemmatimonadota	Gemmatimonadetes	Gemmatimonadales	Gemmatimonadaceae	uncultured
	Rhizoplane	Not significant	0.0550931	14.1047	-0.320656	0.409007	-0.783986	0.433048	0.474169	06ac7cfcf01003bd4a225c35c3333428	Bacteria	Proteobacteria	Alphaproteobacteria	Rhizobiales	Rhizobiaceae	Allorhizobium_Neorhizobium_Pararhizobium_Rhizobium
	Rhizoplane	Not significant	0.00763064	1.95356	0.230693	0.294325	0.783803	0.433156	0.474169	a40d6627e8c674818f8f95715942cc2a	Bacteria	WPS_2	uncultured_bacterium
	Rhizoplane	Not significant	0.00760516	1.94704	0.211942	0.271823	0.779706	0.435564	0.476409	52df6b59a463147193eadaf4a2242d55	Bacteria	Proteobacteria	Alphaproteobacteria	Ferrovibrionales	Ferrovibrionaceae	Ferrovibrio
	Rhizoplane	Not significant	0.0641251	16.417	0.312144	0.402065	0.776353	0.437541	0.478175	4f1604ac33e7e2ed8cf3199e0c267779	Bacteria	Myxococcota	Polyangia	Polyangiales	Polyangiaceae	Sorangium	Sorangium_cellulosum
	Rhizoplane	Not significant	0.0490857	12.5667	-0.266657	0.345811	-0.771107	0.440644	0.481167	3cd3fad5ab390ca94809ddde21d5262f	Bacteria	Acidobacteriota	Subgroup_25	uncultured_bacterium
	Rhizoplane	Not significant	0.0164757	4.21805	0.22036	0.288395	0.764093	0.444812	0.485316	6e686892c195e817237ac5735c93a5a1	Bacteria	Chloroflexi	Anaerolineae	RBG_13_54_9	uncultured_bacterium
	Rhizoplane	Not significant	0.0159236	4.07668	-0.23451	0.311659	-0.752457	0.451776	0.492507	a44a17516842e896830c4826a353e4b5	Bacteria	Bacteroidota	Bacteroidia	Chitinophagales	Chitinophagaceae	Parafilimonas	uncultured_bacterium
	Rhizoplane	Not significant	0.00718747	1.8401	-0.207058	0.278812	-0.742643	0.457698	0.49855	31823ab504859d6e7b42cec8fbe67ba4	Bacteria	Elusimicrobiota	Elusimicrobia	Lineage_IV	uncultured_bacterium
	Rhizoplane	Not significant	0.0129455	3.31426	-0.238521	0.321819	-0.741166	0.458593	0.499113	ebc33ac08570008b33381fa4036f60e5	Bacteria	Acidobacteriota	Acidobacteriae	Acidobacteriales	uncultured
	Rhizoplane	Not significant	0.00586613	1.50182	0.216009	0.293047	0.737115	0.461053	0.501376	05c36fa737d171d542295101205749f1	Bacteria	Proteobacteria	Gammaproteobacteria	Xanthomonadales	Xanthomonadaceae	Lysobacter
	Rhizoplane	Not significant	0.0154639	3.95901	-0.222194	0.30451	-0.729677	0.465588	0.50589	28cec5e8e34d3c382d43a51d4b1b2d82	Bacteria	Actinobacteriota	Thermoleophilia	Gaiellales	uncultured
	Rhizoplane	Not significant	0.00689754	1.76588	-0.189337	0.268883	-0.704161	0.481333	0.522567	78f208ef67719f35bc3a5ff4b9bdbe77	Bacteria	Chloroflexi	Anaerolineae	SBR1031	uncultured_bacterium
	Rhizoplane	Not significant	0.277168	70.9593	0.225639	0.322037	0.700663	0.483513	0.524502	af18e1bc66c7a5eceb37487dbb6f98c0	Bacteria	Bacteroidota	Bacteroidia	Sphingobacteriales	Sphingobacteriaceae	Mucilaginibacter
	Rhizoplane	Not significant	0.00601667	1.54036	-0.205736	0.296045	-0.694949	0.487087	0.527945	97e59d06c4bb5aef972f88334cd05743	Bacteria	Actinobacteriota	Actinobacteria	Frankiales	Frankiaceae	Jatrophihabitans
	Rhizoplane	Not significant	0.0093199	2.38604	-0.215853	0.320513	-0.673459	0.500655	0.542205	290f577c892ab5943bfc97b0aa10bbc3	Bacteria	Actinobacteriota	Actinobacteria	Streptomycetales	Streptomycetaceae	Kitasatospora
	Rhizoplane	Not significant	0.01069	2.7368	0.223888	0.336156	0.666026	0.505395	0.546889	f4990ac95ac487c9c28a46b101c844a5	Bacteria	Planctomycetota	Planctomycetes	Gemmatales	Gemmataceae	uncultured	uncultured_bacterium
	Rhizoplane	Not significant	0.00825795	2.11416	-0.19655	0.29824	-0.659032	0.509875	0.551284	01e3bad4a15871f13e207b0eaaa4a81f	Bacteria	Verrucomicrobiota	Verrucomicrobiae	Pedosphaerales	Pedosphaeraceae
	Rhizoplane	Not significant	0.0179632	4.59885	0.208959	0.325014	0.642925	0.520273	0.562065	38995a038b8aec7a8610a5f784a207b0	Bacteria	Chloroflexi	Ktedonobacteria	Ktedonobacterales	Ktedonobacteraceae
	Rhizoplane	Not significant	0.0133791	3.42525	-0.207492	0.330781	-0.627281	0.530475	0.572617	dee64b283f59456875ed36ab516d62e9	Bacteria	Firmicutes	Clostridia	Clostridiales	Caloramatoraceae	Fonticella	uncultured_bacterium
	Rhizoplane	Not significant	0.0355514	9.1017	0.251356	0.407252	0.6172	0.537103	0.579297	75b6a55a66fd1fcb8962648c734427b0	Bacteria	Bacteroidota	Bacteroidia	Sphingobacteriales	Sphingobacteriaceae	Mucilaginibacter
	Rhizoplane	Not significant	0.00802367	2.05418	0.176138	0.287948	0.611701	0.540736	0.582739	f57ba2055280ca2970d5f68899bd45b6	Bacteria	Cyanobacteria	Cyanobacteriia	Chloroplast
	Rhizoplane	Not significant	0.0885119	22.6604	0.279372	0.458299	0.609584	0.542137	0.583772	3ddb1fcd8dd3877485c3433c8c1c6c90	Bacteria	Proteobacteria	Gammaproteobacteria	Burkholderiales	Oxalobacteraceae
	Rhizoplane	Not significant	0.00737018	1.88688	-0.158133	0.26072	-0.606525	0.544166	0.585478	60c21b9055c84864fedd67d48da5afe1	Bacteria	Latescibacterota	uncultured_bacterium
	Rhizoplane	Not significant	0.0142933	3.6593	-0.206538	0.346567	-0.595954	0.551206	0.592569	cb3d1441c5ae5b6863b037c79594808e	Bacteria	Proteobacteria	Gammaproteobacteria	Burkholderiales	Comamonadaceae	Caenimonas
	Rhizoplane	Not significant	0.0183522	4.69845	0.208531	0.353779	0.589438	0.555567	0.596771	8d313bcab76d7fa7d0152424590ecd5d	Bacteria	Chloroflexi	KD4_96
	Rhizoplane	Not significant	0.0239438	6.12999	-0.195172	0.338521	-0.576545	0.564247	0.605601	44f519f786697f9bbc262d3c578a3d79	Bacteria	Bacteroidota	Bacteroidia	Chitinophagales	Chitinophagaceae	uncultured	uncultured_bacterium
	Rhizoplane	Not significant	0.00675606	1.72966	-0.160839	0.286431	-0.561528	0.574438	0.616037	75cb05aa0afc5aebcdcd03d98af010d3	Bacteria	Gemmatimonadota	Gemmatimonadetes	Gemmatimonadales	Gemmatimonadaceae	uncultured	uncultured_bacterium
	Rhizoplane	Not significant	0.0152363	3.90073	-0.208271	0.372068	-0.559766	0.575639	0.616823	c4dd537e7595f82423fae5844e9b2408	Bacteria	Actinobacteriota	Actinobacteria	Frankiales	Geodermatophilaceae	Blastococcus
	Rhizoplane	Not significant	0.0472478	12.0962	0.229501	0.412387	0.556518	0.577857	0.618696	f9147cfda8af44b9dfafca613523dc44	Bacteria	Bacteroidota	Bacteroidia	Sphingobacteriales	Sphingobacteriaceae	Mucilaginibacter
	Rhizoplane	Not significant	0.011808	3.02303	0.166181	0.29988	0.55416	0.579469	0.619853	279259eb5cb6a02691fc4c0a3cff38e4	Bacteria	Proteobacteria	Alphaproteobacteria
	Rhizoplane	Not significant	0.00673677	1.72472	-0.159847	0.288759	-0.553563	0.579878	0.619853	30259e3f7128f60f475185d1cfe815ed	Bacteria	Bacteroidota	Bacteroidia	Cytophagales	Amoebophilaceae	Candidatus_Amoebophilus
	Rhizoplane	Not significant	0.00682407	1.74707	0.154964	0.281694	0.550115	0.582241	0.621874	3ee228335f3d63f62e06eee4f4f15d07	Bacteria	Patescibacteria	Saccharimonadia	Saccharimonadales
	Rhizoplane	Not significant	0.0109432	2.80164	-0.174424	0.323833	-0.538623	0.590147	0.629809	2cc7a19b0454edc1e0a4fc5ba69bde4e	Bacteria	Actinobacteriota	Actinobacteria	Frankiales	Frankiaceae	Jatrophihabitans	uncultured_bacterium
	Rhizoplane	Not significant	0.0284159	7.27492	0.207875	0.390553	0.532256	0.594549	0.633993	9d5bc55602ad2b49fb2ec9efcc1e6b05	Bacteria	Firmicutes	Bacilli	Bacillales	Bacillaceae	Bacillus	uncultured_bacterium
	Rhizoplane	Not significant	0.00791996	2.02763	0.15752	0.302089	0.521435	0.602064	0.641488	9aa0d6ec0c6d1abb1ca8ae9b8ecb1c55	Bacteria	Actinobacteriota	Thermoleophilia	Solirubrobacterales	67_14	uncultured_bacterium
	Rhizoplane	Not significant	0.00683067	1.74876	0.146878	0.282732	0.519498	0.603414	0.642406	e3854aabcffdfbbe88aff187205d329e	Bacteria	Chloroflexi	Chloroflexia	Thermomicrobiales	AKYG1722
	Rhizoplane	Not significant	0.0105532	2.70178	0.148661	0.288469	0.515346	0.606311	0.64497	ec0e7fa7bba7416acc41135ee0e9486b	Bacteria	Chloroflexi	Gitt_GS_136	uncultured_bacterium
	Rhizoplane	Not significant	0.0153037	3.91799	0.16691	0.330492	0.505036	0.613534	0.652127	be47cc82512ae517dd14c97abb81e935	Bacteria	Methylomirabilota	Methylomirabilia	Rokubacteriales	uncultured_bacterium
	Rhizoplane	Not significant	0.179483	45.9504	-0.178217	0.377628	-0.471938	0.636971	0.676493	76599012001a8d0561fd9bb4645998b0	Bacteria	Proteobacteria	Alphaproteobacteria	Rhizobiales	Rhizobiaceae	Allorhizobium_Neorhizobium_Pararhizobium_Rhizobium
	Rhizoplane	Not significant	0.0182936	4.68344	0.168303	0.369448	0.455553	0.648712	0.688407	1fc069b48ef393fa4db01b76db348c3a	Bacteria	Proteobacteria	Alphaproteobacteria	Rhizobiales	Xanthobacteraceae	uncultured
	Rhizoplane	Not significant	0.0264838	6.78028	-0.164929	0.374281	-0.440655	0.659463	0.699253	9363a350dca528c2ce3c1396ef43df61	Bacteria	Acidobacteriota	Holophagae	Subgroup_7	uncultured_bacterium
	Rhizoplane	Not significant	0.00726249	1.85931	-0.120921	0.277108	-0.436368	0.66257	0.701983	1afa926b45bdc6ca907cdb252f7a661b	Bacteria	Proteobacteria	Alphaproteobacteria
	Rhizoplane	Not significant	0.00713062	1.82555	0.129083	0.298201	0.432873	0.665107	0.703756	36f8d6a4251eeeb86f3c0752c4265773	Bacteria	Proteobacteria	Alphaproteobacteria	Elsterales	uncultured
	Rhizoplane	Not significant	0.035336	9.04657	-0.161177	0.372584	-0.432592	0.665311	0.703756	f1090d297d1ac76a986b25105e70c82e	Bacteria	Firmicutes	Clostridia	Clostridiales	Clostridiaceae	Clostridium_sensu_stricto_9	uncultured_bacterium
	Rhizoplane	Not significant	0.00810196	2.07423	-0.127336	0.295866	-0.430385	0.666916	0.704888	5f0cb6939f6ff206d6240a4bb82c1670	Bacteria	Methylomirabilota	Methylomirabilia	Rokubacteriales	uncultured_bacterium
	Rhizoplane	Not significant	0.007545	1.93164	-0.124203	0.298756	-0.415735	0.677604	0.715611	0c5b302d2db74e5c0ca71b177cbbc71f	Bacteria	Actinobacteriota	Acidimicrobiia	IMCC26256	uncultured_bacterium
	Rhizoplane	Not significant	0.0108035	2.76587	-0.12522	0.302734	-0.413629	0.679146	0.716665	8ad93de1dc813ffc9ae3e56ed66a85a9	Bacteria	Acidobacteriota	Thermoanaerobaculia	Thermoanaerobaculales	Thermoanaerobaculaceae	Subgroup_10	uncultured_bacterium
	Rhizoplane	Not significant	0.0215027	5.50502	0.150304	0.370885	0.405258	0.685288	0.722568	f8ba9954259bf73cc8caf797d8fc9a71	Bacteria	Gemmatimonadota	Gemmatimonadetes	Gemmatimonadales	Gemmatimonadaceae	Gemmatimonas	uncultured_bacterium
	Rhizoplane	Not significant	0.0109114	2.7935	-0.122617	0.310188	-0.3953	0.692622	0.728943	7a67e54e2ceb7159bd1a133a9795b3c9	Bacteria	Proteobacteria	Gammaproteobacteria	Burkholderiales	SC_I_84	uncultured_bacterium
	Rhizoplane	Not significant	0.152898	39.1444	-0.177132	0.448391	-0.395039	0.692814	0.728943	5f0579ab40ad980a5e07e576348c5759	Bacteria	Proteobacteria	Gammaproteobacteria	Burkholderiales	Comamonadaceae	Acidovorax
	Rhizoplane	Not significant	0.0119726	3.06518	0.1211	0.30674	0.394796	0.692994	0.728943	3eb79c4f909bbff4811be57d688a3ed0	Bacteria	Proteobacteria	Gammaproteobacteria	Xanthomonadales	Rhodanobacteraceae	Dyella
	Rhizoplane	Not significant	0.00608004	1.55659	0.110387	0.284016	0.388664	0.697524	0.733124	eef897d4e3f671f60964827027702465	Bacteria	Proteobacteria	Gammaproteobacteria	Gammaproteobacteria_Incertae_Sedis	Unknown_Family	Candidatus_Ovatusbacter
	Rhizoplane	Not significant	0.00623311	1.59577	0.111922	0.289122	0.387109	0.698675	0.733512	fb46d7651588ccc7237d549e33ae1bdc	Bacteria	Cyanobacteria	Vampirivibrionia	Obscuribacterales	Obscuribacteraceae	uncultured_bacterium
	Rhizoplane	Not significant	0.0486237	12.4484	-0.133471	0.345189	-0.386661	0.699007	0.733512	9269b532a5fe4c15472c54708c285fe8	Bacteria	Acidobacteriota	Subgroup_25	uncultured_bacterium
	Rhizoplane	Not significant	0.055416	14.1874	-0.143207	0.371892	-0.385076	0.700181	0.734159	5b61010c6814cd72559fb539f7645667	Bacteria	Proteobacteria	Gammaproteobacteria	Burkholderiales	SC_I_84
	Rhizoplane	Not significant	0.0132401	3.38967	0.129032	0.346706	0.372166	0.709769	0.743622	33eb5d26e7ba807cbf1c59ffac78e68d	Bacteria	Bacteroidota	Bacteroidia	Chitinophagales	Chitinophagaceae	Segetibacter	uncultured_bacterium
	Rhizoplane	Not significant	0.0227755	5.83087	0.116386	0.315848	0.368487	0.71251	0.7459	0b683bf1c138eafbbb00104186bfe800	Bacteria	Firmicutes	Clostridia	Clostridiales	Clostridiaceae	Clostridium_sensu_stricto_13
	Rhizoplane	Not significant	0.0324539	8.30871	0.151772	0.417734	0.363323	0.716364	0.749339	a3ec86c858bde69a3d6b244402de6d26	Bacteria	Proteobacteria	Gammaproteobacteria	Burkholderiales	SC_I_84
	Rhizoplane	Not significant	0.0097477	2.49556	0.110095	0.313405	0.351288	0.725372	0.75816	10f8dc9b1d61c44e481d04d8bea606a9	Bacteria	Chloroflexi	Gitt_GS_136	uncultured_bacterium
	Rhizoplane	Not significant	0.0229175	5.86725	0.12374	0.35689	0.346718	0.728803	0.761143	71cee11fb2a6ece6118162a3dbe0b993	Bacteria	WPS_2	uncultured_bacterium
	Rhizoplane	Not significant	0.0342679	8.77313	0.133096	0.399975	0.332762	0.739314	0.771509	9bb2373f0b7ce7c1ac02e8d52b815ca3	Bacteria	Chloroflexi	TK10	uncultured_bacterium
	Rhizoplane	Not significant	0.631937	161.786	-0.165767	0.500193	-0.331407	0.740337	0.771966	2730f0318dc17baa758dfd982f1513f7	Bacteria	Patescibacteria	Saccharimonadia	Saccharimonadales	uncultured_bacterium
	Rhizoplane	Not significant	0.0151353	3.87488	0.0991836	0.301958	0.328468	0.742558	0.773669	ea9f58c58d7c4ef686d5719e19ca1a9c	Bacteria	Chloroflexi	AD3	uncultured_bacterium
	Rhizoplane	Not significant	0.0734662	18.8085	-0.132324	0.414111	-0.319537	0.749319	0.780097	e4483c6c78a6da1a797e11a113929d1d	Bacteria	Firmicutes	Bacilli	Bacillales	Bacillaceae	Bacillus	Bacillus_sp___in__Bacteria_
	Rhizoplane	Not significant	0.0326634	8.36233	-0.113426	0.370822	-0.305877	0.759699	0.789675	4bc27d3242a0b1f524c90d66718d42ec	Bacteria	Acidobacteriota	Holophagae	Subgroup_7	uncultured_bacterium
	Rhizoplane	Not significant	0.0530754	13.5881	-0.106731	0.349364	-0.3055	0.759985	0.789675	c64f1399db8fa304f39008824b7cb09b	Bacteria	Acidobacteriota	Acidobacteriae	Acidobacteriales	Acidobacteriaceae__Subgroup_1	Edaphobacter
	Rhizoplane	Not significant	0.00848536	2.17239	-0.0899809	0.294957	-0.305065	0.760317	0.789675	1753c36a8dc8e239249e58f8a281f329	Bacteria	Cyanobacteria	Cyanobacteriia	Chloroplast
	Rhizoplane	Not significant	0.00815858	2.08872	0.0877894	0.291111	0.301567	0.762983	0.79182	a5009ecd981260f93df3c63e2ed21c85	Bacteria	Acidobacteriota	Subgroup_25	uncultured_bacterium
	Rhizoplane	Not significant	0.0232385	5.94941	-0.114832	0.386881	-0.296816	0.766607	0.794955	4f42b8d9b3d7612801d4c015ffd3de21	Bacteria	Acidobacteriota	Acidobacteriae	Solibacterales	Solibacteraceae	Candidatus_Solibacter	uncultured_bacterium
	Rhizoplane	Not significant	0.0263298	6.74083	0.0865393	0.298636	0.289782	0.771983	0.799901	d2f28634775fdcaaf72954724975b7c7	Bacteria	Acidobacteriota	Vicinamibacteria	Vicinamibacterales	Vicinamibacteraceae
	Rhizoplane	Not significant	1.38197	353.807	0.154491	0.537004	0.28769	0.773584	0.80093	bf24dc9ea463d0a2ed8d91f3e8c74f76	Bacteria	Bacteroidota	Bacteroidia	Flavobacteriales	Flavobacteriaceae	Flavobacterium
	Rhizoplane	Not significant	0.00808186	2.06908	0.0855351	0.29854	0.286511	0.774487	0.801235	bf3550db9afe9012ff388dad72dca872	Bacteria	WPS_2	uncultured_bacterium
	Rhizoplane	Not significant	0.0192489	4.92803	-0.0987666	0.347444	-0.284266	0.776206	0.802232	2764ede6c4f7fd2b79c8e0760ce48064	Bacteria	Actinobacteriota	MB_A2_108	uncultured_bacterium
	Rhizoplane	Not significant	0.0115564	2.95863	0.0934046	0.329279	0.283664	0.776668	0.802232	5a1a3da852003bd1a9b5bb1cc28c9ee3	Bacteria	Proteobacteria	Alphaproteobacteria	Rhizobiales	Hyphomicrobiaceae	Hyphomicrobium	uncultured_bacterium
	Rhizoplane	Not significant	0.134979	34.5567	0.109235	0.386851	0.282371	0.777659	0.802627	e22c316bb46035c9747ca0c41016431a	Bacteria	Bacteroidota	Bacteroidia	Cytophagales	Spirosomaceae	Emticicia
	Rhizoplane	Not significant	0.0181953	4.65827	0.0958088	0.352885	0.271501	0.786006	0.810607	ceb87fc7384b46009c61b12532d9b992	Bacteria	Bacteroidota	Bacteroidia	Sphingobacteriales	env_OPS_17
	Rhizoplane	Not significant	0.00620676	1.58903	0.0733823	0.288594	0.254275	0.799283	0.823655	6e1db1fd628c582a58107c78ef4f8a8f	Bacteria	Chloroflexi	JG30_KF_CM66	uncultured_bacterium
	Rhizoplane	Not significant	0.0632609	16.1958	0.109679	0.436136	0.251479	0.801444	0.825237	c417f01d230570a576acc118aa7e2105	Bacteria	Proteobacteria	Gammaproteobacteria	Burkholderiales	Oxalobacteraceae	Duganella
	Rhizoplane	Not significant	0.0739537	18.9333	-0.0934183	0.37808	-0.247086	0.804842	0.828088	5e75aa4eb3ed4c8ebb9216642ed94238	Bacteria	Cyanobacteria	Cyanobacteriia	Chloroplast
	Rhizoplane	Not significant	0.00986881	2.52657	-0.0696332	0.297544	-0.234027	0.814964	0.837849	6ce2df21e90c1c31bfffd759bc7ae0cc	Bacteria	Cyanobacteria	Cyanobacteriia	Chloroplast	uncultured_bacterium
	Rhizoplane	Not significant	0.0292484	7.48804	-0.087472	0.384638	-0.227414	0.820102	0.842474	2cf23ee95b8b717e3a09811805873364	Bacteria	Actinobacteriota	Thermoleophilia	Solirubrobacterales	67_14	uncultured_bacterium
	Rhizoplane	Not significant	0.16405	41.9994	-0.0862028	0.383752	-0.224631	0.822266	0.844039	465c679b19d0559deaac6f2d2f081052	Bacteria	Proteobacteria	Gammaproteobacteria	Xanthomonadales	Rhodanobacteraceae	Luteibacter
	Rhizoplane	Not significant	0.0525625	13.4568	0.0899078	0.403371	0.222891	0.82362	0.844772	27806167d4db6bd70b4cfb1c7f8ee33d	Bacteria	Chloroflexi	KD4_96	uncultured_bacterium
	Rhizoplane	Not significant	0.00992754	2.5416	0.0700885	0.320204	0.218887	0.826738	0.84731	ac2e827a437b773f5ab3c9ad3a5bc77f	Bacteria	Verrucomicrobiota	Verrucomicrobiae	Pedosphaerales	Pedosphaeraceae
	Rhizoplane	Not significant	0.00847222	2.16902	-0.0623043	0.287961	-0.216364	0.828704	0.848665	df63474f827105047694103274df7419	Bacteria	Proteobacteria	Alphaproteobacteria	Elsterales	uncultured
	Rhizoplane	Not significant	0.00821208	2.10242	-0.0601102	0.289396	-0.207709	0.835456	0.854915	642965d1e77a176c48f86a3d5c0812e9	Bacteria	Armatimonadota	Fimbriimonadia	Fimbriimonadales	Fimbriimonadaceae
	Rhizoplane	Not significant	0.199294	51.0224	-0.0774444	0.379067	-0.204303	0.838117	0.856973	a8d255a290aaf2a9f164df6dfa5b2389	Bacteria	Proteobacteria	Alphaproteobacteria	Caulobacterales	Caulobacteraceae	Asticcacaulis
	Rhizoplane	Not significant	0.0285463	7.30829	0.074085	0.36845	0.201072	0.840642	0.858889	c719eb216bb688b85a5940de2c19acbb	Bacteria	Actinobacteriota	Thermoleophilia	Solirubrobacterales	67_14	uncultured_bacterium
	Rhizoplane	Not significant	0.00741889	1.89935	-0.058071	0.299339	-0.193998	0.846178	0.863516	71e65b8409fff122665f48446d696f0b	Bacteria	Proteobacteria	Gammaproteobacteria	Burkholderiales	Nitrosomonadaceae	Ellin6067	uncultured_bacterium
	Rhizoplane	Not significant	0.0139579	3.57344	-0.0664886	0.344902	-0.192775	0.847135	0.863516	1ffa6654674cf1caef46ca52e75306d7	Bacteria	Bacteroidota	Bacteroidia	Flavobacteriales	Flavobacteriaceae	Flavobacterium
	Rhizoplane	Not significant	0.00616985	1.57958	0.0542232	0.281279	0.192774	0.847136	0.863516	351621f57ee8a5c61d23c9ecfab67c42	Bacteria	Chloroflexi	Anaerolineae	Caldilineales	Caldilineaceae
	Rhizoplane	Not significant	0.00642158	1.64402	-0.0544659	0.284616	-0.191366	0.848239	0.863971	fc013ecf7f0075f67c4a36ae2ffb2f04	Bacteria	Acidobacteriota	Holophagae	Holophagales	Holophagaceae	Geothrix
	Rhizoplane	Not significant	0.0173073	4.43094	-0.066572	0.353573	-0.188284	0.850654	0.865762	875f319de3bf18ab66ba7aaa77c2b7c3	Bacteria	Fibrobacterota	Fibrobacteria	Fibrobacterales	Fibrobacteraceae	possible_genus_04
	Rhizoplane	Not significant	0.0394739	10.1059	0.0671437	0.358825	0.187121	0.851566	0.866021	08862a382c55597d6b99ca8ac6ffe5a1	Bacteria	Cyanobacteria	Cyanobacteriia	Chloroplast
	Rhizoplane	Not significant	0.0157295	4.02699	-0.0572566	0.321699	-0.177982	0.858737	0.872411	289e7546e8c98ac33efd55b6143b0efd	Bacteria	Acidobacteriota	Blastocatellia	Pyrinomonadales	Pyrinomonadaceae	RB41	uncultured_bacterium
	Rhizoplane	Not significant	0.0214076	5.48067	-0.0611318	0.344546	-0.177427	0.859173	0.872411	b60c61a834af2cf20715d209dc50e309	Bacteria	Acidobacteriota	Vicinamibacteria	Vicinamibacterales	uncultured
	Rhizoplane	Not significant	0.0477739	12.2309	-0.0709161	0.40519	-0.175019	0.861065	0.873659	bb890f978f036f1eef03e5bc0a015d89	Bacteria	Proteobacteria	Gammaproteobacteria	Burkholderiales	Burkholderiaceae	Cupriavidus
	Rhizoplane	Not significant	0.283904	72.6839	-0.0566636	0.333428	-0.169942	0.865055	0.877033	7ef9303ee25e5a42b98cb92ab7860cbf	Bacteria	Proteobacteria	Gammaproteobacteria	Burkholderiales	Comamonadaceae	Acidovorax
	Rhizoplane	Not significant	0.128823	32.9806	-0.0705276	0.437713	-0.161127	0.871993	0.883387	671add4b894fb1f595a761a8ca40d252	Bacteria	Bacteroidota	Bacteroidia	Sphingobacteriales	Sphingobacteriaceae	Mucilaginibacter
	Rhizoplane	Not significant	0.332416	85.1037	0.0564522	0.373669	0.151076	0.879916	0.890047	f95109cfcf3ddf7d8f3057b9f3312f20	Bacteria	Proteobacteria	Alphaproteobacteria	Sphingomonadales	Sphingomonadaceae	Sphingomonas	uncultured_bacterium
	Rhizoplane	Not significant	0.00780522	1.99826	0.0426398	0.282244	0.151074	0.879917	0.890047	aed16d5aeec0ebf7bd45daa1fb0b8e52	Bacteria	Chloroflexi	Chloroflexia	Chloroflexales	Roseiflexaceae	uncultured	uncultured_bacterium
	Rhizoplane	Not significant	0.0284061	7.27241	0.0490666	0.34871	0.140709	0.8881	0.897635	fb87303d9763d0942b36e6b5f930e175	Bacteria	Proteobacteria	Alphaproteobacteria	Rhizobiales	Beijerinckiaceae	Roseiarcus	uncultured_bacterium
	Rhizoplane	Not significant	0.0260702	6.67438	0.0493538	0.380419	0.129735	0.896776	0.905709	caa2fa4fef35f95e2971de90307d0881	Bacteria	Myxococcota	Polyangia	Polyangiales	BIrii41
	Rhizoplane	Not significant	0.0122925	3.14707	-0.0378082	0.306657	-0.123291	0.901876	0.910163	44f3507a559a235c817853019d3dfa27	Bacteria	Bacteroidota	Bacteroidia	Flavobacteriales	Flavobacteriaceae	Flavobacterium
	Rhizoplane	Not significant	0.0352015	9.01214	0.045372	0.393622	0.115268	0.908233	0.915877	ed81f3a65de035174165babf41dd6cc9	Bacteria	Cyanobacteria	Cyanobacteriia	Leptolyngbyales	Leptolyngbyaceae
	Rhizoplane	Not significant	0.0679266	17.3903	-0.0445391	0.401435	-0.11095	0.911656	0.918524	ff1fc9167f0e898d9c680ace09bf9cc2	Bacteria	Proteobacteria	Gammaproteobacteria	Burkholderiales	Comamonadaceae
	Rhizoplane	Not significant	0.204214	52.282	-0.0371092	0.336747	-0.110199	0.912252	0.918524	6717f873dfc8bd4910304fa495dd5060	Bacteria	Bacteroidota	Bacteroidia	Sphingobacteriales	Sphingobacteriaceae	Mucilaginibacter
	Rhizoplane	Not significant	0.00858735	2.1985	-0.0290995	0.291483	-0.0998325	0.920477	0.926099	9786c247c49d2e0b80c8a8f8ada3db18	Bacteria	Bacteroidota	Bacteroidia	Chitinophagales	Chitinophagaceae	Flavisolibacter
	Rhizoplane	Not significant	0.0161835	4.14322	-0.0163415	0.349839	-0.0467115	0.962743	0.967884	7980b3a2e00daa3d9e7ea3a60b03ab2a	Bacteria	Patescibacteria	Saccharimonadia	Saccharimonadales	uncultured_bacterium
	Rhizoplane	Not significant	0.0063483	1.62526	0.0109822	0.287012	0.0382638	0.969477	0.973911	cffd8c56d242735ae8159538319168fd	Bacteria	Proteobacteria	Alphaproteobacteria	Acetobacterales	Acetobacteraceae	Acidiphilium	uncultured_bacterium
	Rhizoplane	Not significant	0.00606247	1.55209	-0.0100281	0.27623	-0.0363036	0.97104	0.97416	5ceeac9a520788ed5c37d4dcdbed76c1	Bacteria	Firmicutes	Clostridia
	Rhizoplane	Not significant	0.120358	30.8136	0.0147105	0.407504	0.0360989	0.971203	0.97416	3f4e299a60bbae9a8a4ec49f83245aec	Bacteria	Acidobacteriota	Acidobacteriae	Bryobacterales	Bryobacteraceae	Bryobacter	uncultured_bacterium
	Rhizoplane	Not significant	0.035263	9.02789	0.0113469	0.37102	0.030583	0.975602	0.977828	b14c1387999deb805651c9599c182c0f	Bacteria	Actinobacteriota	Thermoleophilia	Gaiellales	Gaiellaceae	Gaiella
	Rhizoplane	Not significant	0.14029	35.9164	-0.00766059	0.374511	-0.0204549	0.98368	0.985175	fcdf7c0dfa67ce9c31310218fa768577	Bacteria	Proteobacteria	Gammaproteobacteria	Burkholderiales	Comamonadaceae	Variovorax
	Rhizoplane	Not significant	0.0389183	9.9637	-0.00519186	0.421816	-0.0123084	0.99018	0.990931	8455610758086e5980134a897bbae807	Bacteria	Proteobacteria	Gammaproteobacteria	Cellvibrionales	Cellvibrionaceae	Cellvibrio
	Rhizoplane	Not significant	0.00706356	1.80838	0.00117016	0.29445	0.00397404	0.996829	0.996829	79c5f8cdcbed94e0517db71c8ee66d71	Bacteria	Proteobacteria	Alphaproteobacteria	Elsterales	uncultured
	Rhizosphere	Fertilized	0.70582	70.628	6.0353	0.298728	20.2034	9.14533e-91	1.15597e-87	ce414394d2d44dc3828b938f70ee890c	Bacteria	Firmicutes	Bacilli	Alicyclobacillales	Alicyclobacillaceae	Alicyclobacillus
	Rhizosphere	Fertilized	1.47064	147.16	7.37066	0.369365	19.9549	1.35762e-88	8.58018e-86	53e57c62a122683c12fd7e145485d79b	Bacteria	Proteobacteria	Gammaproteobacteria	Xanthomonadales	Rhodanobacteraceae	Rhodanobacter
	Rhizosphere	Fertilized	2.32124	232.274	7.65735	0.403954	18.956	3.93977e-80	1.65996e-77	d23fed14f025cdd670147d76cd1637e1	Bacteria	Proteobacteria	Gammaproteobacteria	Burkholderiales	Burkholderiaceae	Burkholderia_Caballeronia_Paraburkholderia
	Rhizosphere	Fertilized	0.387977	38.8229	5.95443	0.317875	18.7319	2.71788e-78	8.58849e-76	e0f4b3e8992b4e9964a0ea46e131f960	Bacteria	Actinobacteriota	Actinobacteria	Micrococcales	Microbacteriaceae	Leifsonia
	Rhizosphere	Fertilized	0.249194	24.9357	4.77255	0.280694	17.0027	7.8435e-65	1.98284e-62	6685f68028e98cdee3e6d74f650d3458	Bacteria	Acidobacteriota	Acidobacteriae	Acidobacteriales
	Rhizosphere	Fertilized	0.247945	24.8107	5.29502	0.323284	16.3789	2.70782e-60	4.88955e-58	39b074cfcc16d389a6d3bf57fcd8f2e8	Bacteria	Actinobacteriota	Actinobacteria	Micrococcales	Micrococcaceae
	Rhizosphere	Fertilized	1.30285	130.37	7.26561	0.464388	15.6456	3.56138e-55	5.62699e-53	8d75ef69afd1ef924fce01320df67008	Bacteria	Proteobacteria	Gammaproteobacteria	Xanthomonadales	Rhodanobacteraceae	Rhodanobacter
	Rhizosphere	Fertilized	0.17244	17.2552	4.75466	0.323037	14.7186	4.89733e-49	6.87803e-47	2c5dfb3500d15946b887372dd768b2fa	Bacteria	Actinobacteriota	Actinobacteria	Micrococcales	Intrasporangiaceae	Terrabacter
	Rhizosphere	Fertilized	0.214828	21.4968	5.08226	0.348032	14.6028	2.69386e-48	3.40505e-46	dfd0874e7351511ff48763abe97f7542	Bacteria	Firmicutes	Bacilli	Alicyclobacillales	Alicyclobacillaceae	Alicyclobacillus
	Rhizosphere	Fertilized	0.137937	13.8027	4.41927	0.312073	14.161	1.59663e-45	1.83467e-43	15bfa8747d9a65362b299057a24a269d	Bacteria	Firmicutes	Bacilli	Paenibacillales	Paenibacillaceae	Paenibacillus
	Rhizosphere	Fertilized	0.401767	40.2028	4.42655	0.318759	13.8868	7.61745e-44	7.4065e-42	b51dd023756ea748a0888e7d2dff8dc1	Bacteria	Proteobacteria	Alphaproteobacteria	Sphingomonadales	Sphingomonadaceae	Altererythrobacter
	Rhizosphere	Fertilized	0.230739	23.0889	4.6869	0.343373	13.6496	2.02956e-42	1.8324e-40	04f28310a861696cc1d6cec5253b1c65	Bacteria	Proteobacteria	Gammaproteobacteria	Xanthomonadales	Rhodanobacteraceae	Dyella
	Rhizosphere	Fertilized	0.167829	16.7938	4.49641	0.330146	13.6195	3.06864e-42	2.58584e-40	21eb0026ae50643f7c75d935c35950db	Bacteria	Bacteroidota	Bacteroidia	Sphingobacteriales	Sphingobacteriaceae	Pedobacter
	Rhizosphere	Fertilized	0.148755	14.8852	4.42685	0.325179	13.6136	3.32599e-42	2.62753e-40	8a33d13c1fb3fa11018fafc743cdef7a	Bacteria	Proteobacteria	Alphaproteobacteria	Sphingomonadales	Sphingomonadaceae
	Rhizosphere	Fertilized	0.330953	33.1168	4.81989	0.354488	13.5968	4.18422e-42	3.11109e-40	2b3250e473a4a4e406cfa6f0ad592de2	Bacteria	Patescibacteria	Saccharimonadia	Saccharimonadales	Saccharimonadaceae
	Rhizosphere	Fertilized	0.153086	15.3186	4.57581	0.343824	13.3086	2.0641e-40	1.44946e-38	540493dbf86e6dd8bd1bcc6d0c0c77b1	Bacteria	Firmicutes	Bacilli	Alicyclobacillales	Alicyclobacillaceae	Alicyclobacillus	Alicyclobacillus_cycloheptanicus
	Rhizosphere	Fertilized	0.125864	12.5946	4.28025	0.322319	13.2796	3.04164e-40	2.02349e-38	5b1a7086be93ceea7f419a79f4d4ce1c	Bacteria	Acidobacteriota	Acidobacteriae	Bryobacterales	Bryobacteraceae
	Rhizosphere	Fertilized	0.191066	19.119	4.90735	0.370863	13.2322	5.71546e-40	3.61217e-38	d2052c9aab129ec264068288091de667	Bacteria	Proteobacteria	Gammaproteobacteria	Burkholderiales	Oxalobacteraceae	Massilia
	Rhizosphere	Fertilized	0.169417	16.9527	4.72793	0.357858	13.2117	7.50758e-40	4.51885e-38	5c9366a529fa306bb0fe23931e9c316a	Bacteria	Actinobacteriota	Actinobacteria	Streptomycetales	Streptomycetaceae	Streptomyces
	Rhizosphere	Fertilized	0.483321	48.3635	5.78843	0.44277	13.0732	4.68457e-39	2.6915e-37	72373b7b5178fdf8cbaa2e90ba006a7b	Bacteria	Patescibacteria	Saccharimonadia	Saccharimonadales
	Rhizosphere	Fertilized	0.257107	25.7274	5.23873	0.402361	13.02	9.42207e-39	5.17804e-37	336e6a5937843400b2ce00155cf6d5c9	Bacteria	Firmicutes	Bacilli	Alicyclobacillales	Alicyclobacillaceae	Alicyclobacillus	Alicyclobacillus_acidoterrestris
	Rhizosphere	Fertilized	0.0919207	9.19805	3.79879	0.292259	12.998	1.25554e-38	6.61253e-37	87f7d9095c3eb2cffd30dc9695e8e93b	Bacteria	Actinobacteriota	Actinobacteria	Catenulisporales	Actinospicaceae	Actinospica
	Rhizosphere	Fertilized	0.167585	16.7694	4.41018	0.340006	12.9709	1.7889e-38	9.04467e-37	c0ac6f67fe08fe57b316054595aea68e	Bacteria	Patescibacteria	Saccharimonadia	Saccharimonadales	uncultured_bacterium
	Rhizosphere	Fertilized	0.197277	19.7406	4.4665	0.354219	12.6094	1.87351e-36	8.77079e-35	9d0e9155e56b150fb542d26958e05983	Bacteria	Cyanobacteria	Cyanobacteriia	Chloroplast
	Rhizosphere	Fertilized	0.112174	11.2247	3.57647	0.286962	12.4632	1.18517e-35	5.16569e-34	23c063b67d3f0d6d81f4044fdb375c1e	Bacteria	Nitrospirota	Nitrospiria	Nitrospirales	Nitrospiraceae	Nitrospira	uncultured_bacterium
	Rhizosphere	Fertilized	0.334666	33.4884	4.48461	0.361488	12.406	2.42535e-35	1.02188e-33	b0b1bb059d6e7a6c1dc791793590f5fa	Bacteria	Proteobacteria	Alphaproteobacteria	Caulobacterales	Caulobacteraceae	Brevundimonas
	Rhizosphere	Fertilized	0.1125	11.2573	3.65324	0.298033	12.2579	1.52469e-34	6.21682e-33	74f5a1c9f051fd29e30e33399ee8cf3e	Bacteria	Actinobacteriota	Actinobacteria	Propionibacteriales	Nocardioidaceae	Nocardioides
	Rhizosphere	Fertilized	0.227858	22.8006	4.2106	0.343975	12.241	1.87709e-34	7.41451e-33	f8a0297c41220b7c3ce069d94dbba4e8	Bacteria	Proteobacteria	Alphaproteobacteria	Sphingomonadales	Sphingomonadaceae	Sphingomonas
	Rhizosphere	Fertilized	0.150957	15.1055	4.55431	0.373017	12.2094	2.76919e-34	1.06068e-32	f31941d4aa8e8ff0cbf879ae7b4455bb	Bacteria	Actinobacteriota	Actinobacteria	Frankiales	Frankiaceae	Jatrophihabitans
	Rhizosphere	Fertilized	0.137019	13.7108	4.40818	0.363032	12.1427	6.27353e-34	2.33228e-32	7fc0ba7f9381e85f5c887b63831d9a17	Bacteria	Proteobacteria	Gammaproteobacteria	Xanthomonadales	Rhodanobacteraceae	Dyella
	Rhizosphere	Fertilized	0.199774	19.9904	4.97361	0.412686	12.0518	1.89763e-33	6.48272e-32	dd612ffc3ddc64de44bde1f7d5d34690	Bacteria	Patescibacteria	Saccharimonadia	Saccharimonadales	uncultured_bacterium
	Rhizosphere	Fertilized	0.206738	20.6872	4.28904	0.356999	12.0142	2.99368e-33	9.95793e-32	08685608d1229f99ad902817cc835ef4	Bacteria	Actinobacteriota	Actinobacteria	Streptomycetales	Streptomycetaceae
	Rhizosphere	Fertilized	0.312117	31.232	4.39115	0.36702	11.9643	5.46328e-33	1.77066e-31	ea37c4342e93e15e9870a8f075266411	Bacteria	Actinobacteriota	Actinobacteria	Frankiales	uncultured	uncultured_bacterium
	Rhizosphere	Fertilized	0.333011	33.3228	4.20596	0.351787	11.956	6.04035e-33	1.86219e-31	0a0a95336b36969302b48b92ce33cb7c	Bacteria	Actinobacteriota	Actinobacteria	Micrococcales	Intrasporangiaceae	Janibacter
	Rhizosphere	Fertilized	0.0847914	8.48465	3.67385	0.312238	11.7662	5.83092e-32	1.69755e-30	61dbe3028800da6161c8fca0dda65715	Bacteria	Proteobacteria	Alphaproteobacteria	Sphingomonadales	Sphingomonadaceae	Porphyrobacter
	Rhizosphere	Fertilized	0.104171	10.4239	3.82585	0.325188	11.765	5.90919e-32	1.69755e-30	0699e1d18a9cc68a45ab0eb3f8b6a0d7	Bacteria	Firmicutes	Bacilli	Alicyclobacillales	Alicyclobacillaceae	Alicyclobacillus
	Rhizosphere	Fertilized	0.215898	21.6039	2.86008	0.243739	11.7342	8.51414e-32	2.39153e-30	b0088eb476a24b0abf4acee655537ca8	Bacteria	Actinobacteriota	Actinobacteria	Propionibacteriales	Nocardioidaceae	Nocardioides	uncultured_bacterium
	Rhizosphere	Fertilized	0.138789	13.8879	3.99088	0.340164	11.7322	8.71317e-32	2.39423e-30	ca50dcd09eedd548f4f7c869bb42be85	Bacteria	Bacteroidota	Bacteroidia	Chitinophagales	Chitinophagaceae	uncultured	uncultured_bacterium
	Rhizosphere	Fertilized	0.143637	14.3731	4.32494	0.371957	11.6275	2.98635e-31	8.03137e-30	22a141df9583e1a7897db425f79c16d1	Bacteria	Firmicutes	Bacilli	Alicyclobacillales	Alicyclobacillaceae	Alicyclobacillus	Alicyclobacillus_cycloheptanicus
	Rhizosphere	Fertilized	0.125372	12.5454	4.27333	0.373108	11.4533	2.26285e-30	5.95884e-29	2416986aaa4a7c0f53e4d2d4ff791170	Bacteria	Acidobacteriota	Acidobacteriae	Acidobacteriales	Acidobacteriaceae__Subgroup_1	Acidipila
	Rhizosphere	Fertilized	0.101811	10.1878	3.95627	0.350534	11.2864	1.53148e-29	3.87159e-28	7ec5d89846147165bd55ecd94177eb34	Bacteria	Acidobacteriota	Acidobacteriae	Bryobacterales	Bryobacteraceae	Bryobacter	uncultured_bacterium
	Rhizosphere	Fertilized	0.224145	22.4291	4.37512	0.389128	11.2434	2.49583e-29	6.18574e-28	f9fda115227f26aec0ca2c0b5d504cc1	Bacteria	Patescibacteria	Saccharimonadia	Saccharimonadales
	Rhizosphere	Fertilized	0.107208	10.7277	4.03541	0.359378	11.2289	2.94133e-29	7.14969e-28	38c025c1c46f4abe4cf39d8cfd30d0bc	Bacteria	Firmicutes	Bacilli	Paenibacillales	Paenibacillaceae	Paenibacillus
	Rhizosphere	Fertilized	0.106801	10.687	3.6192	0.323241	11.1966	4.23655e-29	1.01038e-27	f9d62b7866db5877932075b4fec2dfc9	Bacteria	Patescibacteria	Saccharimonadia	Saccharimonadales	uncultured_bacterium
	Rhizosphere	Fertilized	0.109098	10.9169	3.11783	0.285377	10.9253	8.72525e-28	2.00522e-26	22120bd50b07d0b33eb53e32ebce24cc	Bacteria	Proteobacteria	Alphaproteobacteria	Acetobacterales	Acetobacteraceae
	Rhizosphere	Fertilized	0.437296	43.758	4.81642	0.444206	10.8428	2.15804e-27	4.78554e-26	3a5266f69e17722459551420bb60d78f	Bacteria	Proteobacteria	Gammaproteobacteria	Burkholderiales	Oxalobacteraceae
	Rhizosphere	Fertilized	0.101524	10.159	3.86105	0.357955	10.7864	3.99105e-27	8.69773e-26	ef25bf400fb58d6c5f4ade4255725d44	Bacteria	Patescibacteria	Saccharimonadia	Saccharimonadales	uncultured_bacterium
	Rhizosphere	Fertilized	0.252038	25.2202	4.14526	0.38648	10.7257	7.71099e-27	1.65198e-25	fc5c9b50c5630efd76604fb6b5bd5154	Bacteria	Proteobacteria	Alphaproteobacteria	Rhizobiales	Rhizobiaceae	Allorhizobium_Neorhizobium_Pararhizobium_Rhizobium
	Rhizosphere	Fertilized	0.139891	13.9982	4.20727	0.394866	10.6549	1.65346e-26	3.42618e-25	c4fcb7cb7c4718ec5b932293b6d354cb	Bacteria	Patescibacteria	Saccharimonadia	Saccharimonadales
	Rhizosphere	Fertilized	0.105932	10.6001	4.01663	0.380375	10.5597	4.58231e-26	9.19371e-25	5bbe0da5b9b9d96e24bf5c0155ff7061	Bacteria	Actinobacteriota	Actinobacteria	Micrococcales	Micrococcaceae
	Rhizosphere	Fertilized	0.111144	11.1216	4.08986	0.387523	10.5539	4.87573e-26	9.62956e-25	9bbc2e07104d6be02d910f07112ea5be	Bacteria	Actinobacteriota	Actinobacteria	Micrococcales	Microbacteriaceae
	Rhizosphere	Fertilized	0.110386	11.0458	3.76305	0.358236	10.5044	8.24504e-26	1.57905e-24	ddb15d0f1c7966c8fb817136c2e87aaf	Bacteria	Bacteroidota	Bacteroidia	Sphingobacteriales	Sphingobacteriaceae	Pedobacter
	Rhizosphere	Fertilized	0.0782346	7.82855	3.54689	0.339604	10.4442	1.55784e-25	2.89574e-24	902c7f292085caf16a4e46b6ad1d513b	Bacteria	Proteobacteria	Gammaproteobacteria	Xanthomonadales	Xanthomonadaceae	Luteimonas
	Rhizosphere	Fertilized	0.394267	39.4524	3.92963	0.380255	10.3342	4.93506e-25	9.04046e-24	f95109cfcf3ddf7d8f3057b9f3312f20	Bacteria	Proteobacteria	Alphaproteobacteria	Sphingomonadales	Sphingomonadaceae	Sphingomonas	uncultured_bacterium
	Rhizosphere	Fertilized	0.142254	14.2347	3.95105	0.382431	10.3314	5.081e-25	9.17483e-24	de3cccd8112f1e608bd7fdf8d512bc93	Bacteria	Proteobacteria	Alphaproteobacteria	Rhizobiales	Rhizobiaceae	Allorhizobium_Neorhizobium_Pararhizobium_Rhizobium
	Rhizosphere	Fertilized	0.0843687	8.44236	3.66589	0.355689	10.3065	6.5888e-25	1.17299e-23	13aa34c30472b0d61def48fafa5881d1	Bacteria	Bacteroidota	Bacteroidia	Sphingobacteriales	Sphingobacteriaceae	Pedobacter
	Rhizosphere	Fertilized	0.0896925	8.97508	3.75826	0.364822	10.3016	6.9279e-25	1.21623e-23	8b67035aa8611cddd14df2e571cba9cd	Bacteria	Proteobacteria	Alphaproteobacteria	Rhodobacterales	Rhodobacteraceae	Paracoccus
	Rhizosphere	Fertilized	0.0690045	6.90494	3.35002	0.329116	10.1788	2.46464e-24	4.26754e-23	635c3ea81d7952bccce3e89e07f0ebf2	Bacteria	Patescibacteria	Saccharimonadia	Saccharimonadales	uncultured_bacterium
	Rhizosphere	Fertilized	0.112914	11.2988	3.38459	0.335079	10.1009	5.47539e-24	9.22786e-23	77d1181bba5a6c95b9c7662ff1474610	Bacteria	Bacteroidota	Bacteroidia	Cytophagales	Spirosomaceae	Dyadobacter
	Rhizosphere	Fertilized	0.109299	10.9371	3.22009	0.324303	9.92928	3.10504e-23	5.16416e-22	ea6ddbc458ad05db06676415e15b107c	Bacteria	Cyanobacteria	Cyanobacteriia	Chloroplast
	Rhizosphere	Fertilized	0.101909	10.1975	3.23512	0.32722	9.88668	4.75531e-23	7.80611e-22	8e885d1db391247deab30919937a55ef	Bacteria	Acidobacteriota	Acidobacteriae	Acidobacteriales	Acidobacteriaceae__Subgroup_1	Acidipila
	Rhizosphere	Fertilized	0.0790117	7.90631	3.56265	0.362881	9.81769	9.44797e-23	1.53105e-21	f6b6a844f310fa23756a2f1631275311	Bacteria	Patescibacteria	Saccharimonadia	Saccharimonadales
	Rhizosphere	Fertilized	0.0800357	8.00877	3.58276	0.366621	9.77238	1.47932e-22	2.36691e-21	64d6ebd1c78e3088129a7811490f3fc8	Bacteria	Actinobacteriota	Actinobacteria	Propionibacteriales	Nocardioidaceae	Nocardioides	uncultured_bacterium
	Rhizosphere	Fertilized	0.0635902	6.36316	3.21933	0.330813	9.73156	2.21182e-22	3.49467e-21	fb0b8dc1805c34a0f2a4a2b584656b57	Bacteria	Proteobacteria	Alphaproteobacteria	Rhizobiales	Xanthobacteraceae	Pseudolabrys	uncultured_bacterium
	Rhizosphere	Fertilized	0.0727401	7.27874	3.4319	0.358183	9.58142	9.57191e-22	1.47547e-20	d227b18020dda2ed268b7e274d426399	Bacteria	Proteobacteria	Gammaproteobacteria	Xanthomonadales	Xanthomonadaceae	Lysobacter
	Rhizosphere	Fertilized	0.0759831	7.60325	3.1802	0.336301	9.45643	3.18649e-21	4.7385e-20	3310371b900d58e76f7338a31b0bdc1d	Bacteria	Firmicutes	Bacilli	Paenibacillales	Paenibacillaceae	Paenibacillus	Paenibacillus_baekrokdamisoli
	Rhizosphere	Fertilized	0.0734492	7.34969	3.44847	0.365476	9.43556	3.88916e-21	5.71616e-20	781220722f9d61175aa4483f20cebdf4	Bacteria	Actinobacteriota	Actinobacteria	Propionibacteriales	Nocardioidaceae
	Rhizosphere	Fertilized	0.114689	11.4763	2.70243	0.288598	9.36401	7.67697e-21	1.0903e-19	b12e5a185b6a18534a2eb61b642052bf	Bacteria	Proteobacteria	Gammaproteobacteria	Burkholderiales	Burkholderiaceae	Burkholderia_Caballeronia_Paraburkholderia	Burkholderia_sp_CCGE1001
	Rhizosphere	Fertilized	0.0652611	6.53035	3.2621	0.350009	9.32006	1.16277e-20	1.63305e-19	977f07007c574bf414d51fa19a655023	Bacteria	Firmicutes	Bacilli	Paenibacillales	Paenibacillaceae	Paenibacillus
	Rhizosphere	Fertilized	0.0988102	9.88744	3.30191	0.354365	9.31783	1.18743e-20	1.64935e-19	0722b53d2e5ec45e3cf15781c16f43df	Bacteria	Bacteroidota	Bacteroidia	Sphingobacteriales	Sphingobacteriaceae	Pedobacter
	Rhizosphere	Fertilized	0.104477	10.4545	2.94873	0.317869	9.27657	1.75027e-20	2.40472e-19	126e6f30b3f587fcaa7df53180de8990	Bacteria	Actinobacteriota	Thermoleophilia	Gaiellales	uncultured	uncultured_bacterium
	Rhizosphere	Fertilized	0.0584188	5.84568	3.08237	0.332621	9.26693	1.91579e-20	2.57612e-19	4a01a1d19bb6800442efbed3d7710395	Bacteria	Firmicutes	Bacilli	Bacillales
	Rhizosphere	Fertilized	0.0683806	6.84251	3.33444	0.361207	9.23136	2.67209e-20	3.55528e-19	efb9a3d7b0aa6f3c0c099dfc50a99562	Bacteria	Proteobacteria	Alphaproteobacteria	Rhizobiales	Devosiaceae	Devosia	uncultured_bacterium
	Rhizosphere	Fertilized	0.169948	17.0058	3.36483	0.365286	9.21148	3.21646e-20	4.235e-19	efd0e6c8bb4512a244a0df706bbbe7a0	Bacteria	Proteobacteria	Gammaproteobacteria	Xanthomonadales	Xanthomonadaceae	Thermomonas
	Rhizosphere	Fertilized	0.0590964	5.91348	2.96489	0.322165	9.20299	3.48118e-20	4.5363e-19	07ea6dfedb44dfd075531c96de8944bb	Bacteria	Chloroflexi	Ktedonobacteria	Ktedonobacterales	JG30_KF_AS9	uncultured_bacterium
	Rhizosphere	Fertilized	0.0640096	6.40512	3.2292	0.351263	9.19313	3.81578e-20	4.92158e-19	2a1d85ab820762d293911019c35ee52b	Bacteria	Bacteroidota	Bacteroidia	Sphingobacteriales	Sphingobacteriaceae	Pedobacter
	Rhizosphere	Fertilized	0.0715909	7.16375	3.40831	0.371015	9.18646	4.05996e-20	5.18363e-19	a6513fd52b2ebb8e9270740d09f1f0d1	Bacteria	Proteobacteria	Gammaproteobacteria	Xanthomonadales	Rhodanobacteraceae	Rhodanobacter
	Rhizosphere	Fertilized	0.129377	12.9461	3.26618	0.364615	8.95787	3.31018e-19	4.0622e-18	c312a5171e0dc2e42c15f49955c7dca6	Bacteria	Proteobacteria	Alphaproteobacteria	Sphingomonadales	Sphingomonadaceae	Sphingopyxis
	Rhizosphere	Fertilized	0.150573	15.0671	3.49201	0.391939	8.90956	5.12353e-19	6.22706e-18	0a09217a4972012535fda09689593477	Bacteria	Proteobacteria	Gammaproteobacteria	Burkholderiales	Oxalobacteraceae	Massilia
	Rhizosphere	Fertilized	0.0549158	5.49515	2.98054	0.336037	8.86969	7.33527e-19	8.66522e-18	4e35ff64ad39697ab6774a0eb1c67d80	Bacteria	Actinobacteriota	Actinobacteria	Propionibacteriales	Nocardioidaceae	Nocardioides
	Rhizosphere	Fertilized	0.0554121	5.54482	2.99854	0.339283	8.83788	9.75539e-19	1.14174e-17	b2170d35091a1236436fd59488d4b0d4	Bacteria	Firmicutes	Bacilli	Bacillales	Sporolactobacillaceae
	Rhizosphere	Fertilized	0.291208	29.1398	3.40218	0.385037	8.83599	9.92195e-19	1.15058e-17	2da527285b846d23f4c66b9663255e1a	Bacteria	Proteobacteria	Alphaproteobacteria	Sphingomonadales	Sphingomonadaceae	Sphingopyxis
	Rhizosphere	Fertilized	0.0594973	5.9536	3.1119	0.355197	8.76103	1.93473e-18	2.14517e-17	5b66e42f8ee8f2898f87c53de2d4fdbc	Bacteria	Firmicutes	Bacilli	Bacillales	Bacillaceae	Bacillus
	Rhizosphere	Fertilized	0.318311	31.8518	3.06189	0.352017	8.69815	3.37343e-18	3.67588e-17	fc3998f59c70d670891572eb0db172fb	Bacteria	Proteobacteria	Alphaproteobacteria	Caulobacterales	Caulobacteraceae	Brevundimonas
	Rhizosphere	Fertilized	0.0615787	6.16188	3.1696	0.364748	8.68984	3.6294e-18	3.92099e-17	a4bca1bca77966a040bc5b9ab8c22d5b	Bacteria	Actinobacteriota	Actinobacteria	Streptomycetales	Streptomycetaceae	Streptomyces
	Rhizosphere	Fertilized	0.0515393	5.15728	2.87782	0.332413	8.65738	4.82749e-18	5.17114e-17	31d9191994979b9507c14cdbf136c034	Bacteria	Actinobacteriota	Actinobacteria	Propionibacteriales	Nocardioidaceae	Nocardioides
	Rhizosphere	Fertilized	0.48611	48.6426	3.13315	0.362176	8.65089	5.10979e-18	5.33783e-17	5fff7d4bf3fe1c2af6b9c6286112093a	Bacteria	WPS_2	uncultured_bacterium
	Rhizosphere	Fertilized	0.167625	16.7734	2.56721	0.29873	8.59374	8.41813e-18	8.58106e-17	110eb1461677f0735283b1a51768d121	Bacteria	Proteobacteria	Alphaproteobacteria	Acetobacterales	Acetobacteraceae	Gluconobacter
	Rhizosphere	Fertilized	0.100848	10.0914	3.30394	0.38656	8.54704	1.26289e-17	1.27704e-16	e6b48212b861a39788ccedea96543579	Bacteria	Proteobacteria	Alphaproteobacteria	Sphingomonadales	Sphingomonadaceae	Sphingomonas
	Rhizosphere	Fertilized	0.05069	5.07229	2.8521	0.335421	8.50306	1.84656e-17	1.85242e-16	bf06bc96da7ade4894a7a253a1ffc946	Bacteria	Actinobacteriota	Actinobacteria	Propionibacteriales	Nocardioidaceae	Nocardioides
	Rhizosphere	Fertilized	0.0524403	5.24744	2.90633	0.342822	8.47765	2.29794e-17	2.28708e-16	7f5d84757e06fd150950575fad43494a	Bacteria	WPS_2	uncultured_bacterium
	Rhizosphere	Fertilized	0.0570676	5.71047	3.04432	0.359784	8.46151	2.63941e-17	2.60642e-16	e4caef6052412351ff8a9b4ec266718a	Bacteria	Acidobacteriota	Acidobacteriae	Acidobacteriales	Acidobacteriaceae__Subgroup_1
	Rhizosphere	Fertilized	0.0534863	5.35211	2.93884	0.3483	8.43767	3.23736e-17	3.14771e-16	cb66a01d32b7ee23a84ea38051848584	Bacteria	Proteobacteria	Gammaproteobacteria	Xanthomonadales	Xanthomonadaceae	Thermomonas	uncultured_bacterium
	Rhizosphere	Fertilized	0.0720887	7.21356	2.84016	0.336923	8.4297	3.46554e-17	3.31851e-16	fab0d2b70bc2fc0bf3ce2f7d91563c47	Bacteria	Patescibacteria	Saccharimonadia	Saccharimonadales	uncultured_bacterium
	Rhizosphere	Fertilized	0.0605172	6.05565	3.1365	0.372254	8.4257	3.58606e-17	3.4081e-16	10331ca8cb511ae8333b66d1ace94ccb	Bacteria	Proteobacteria	Gammaproteobacteria	Xanthomonadales	Rhodanobacteraceae	Rhodanobacter
	Rhizosphere	Fertilized	0.0518101	5.18438	2.88877	0.343463	8.41073	4.07479e-17	3.84368e-16	7cbaf520e6fd4a000ef32ef126bcccb7	Bacteria	Cyanobacteria	Cyanobacteriia	Chloroplast
	Rhizosphere	Fertilized	0.0507327	5.07657	2.85287	0.345106	8.26667	1.37758e-16	1.26178e-15	efbe12caccb24d5acaaf5daa25369327	Bacteria	Bacteroidota	Bacteroidia	Chitinophagales	Chitinophagaceae
	Rhizosphere	Fertilized	0.049771	4.98034	2.82184	0.343475	8.21557	2.11155e-16	1.89291e-15	7e48ef8ff5882d668a2e043d53ec0c43	Bacteria	Patescibacteria	Saccharimonadia	Saccharimonadales	uncultured_bacterium
	Rhizosphere	Fertilized	0.0484261	4.84576	2.77746	0.340764	8.15066	3.61935e-16	3.17699e-15	1c28b9be1df2634e45f6701bc9f12307	Bacteria	Acidobacteriota	Acidobacteriae	Acidobacteriales	Acidobacteriaceae__Subgroup_1
	Rhizosphere	Fertilized	0.0412686	4.12955	2.50974	0.309328	8.11355	4.9164e-16	4.28574e-15	35611a4848a1d8440fb5b205be53b1b7	Bacteria	Firmicutes	Bacilli	Paenibacillales	Paenibacillaceae	Paenibacillus
	Rhizosphere	Fertilized	0.0452223	4.52517	2.66231	0.329335	8.08391	6.27234e-16	5.39336e-15	b025ea266470bd6c93fe46276ea94218	Bacteria	Bacteroidota	Bacteroidia	Sphingobacteriales	Sphingobacteriaceae	Pedobacter
	Rhizosphere	Fertilized	0.0809254	8.0978	3.35744	0.416124	8.06837	7.12447e-16	6.00356e-15	0ceaa41ccf7d3293c753347ee6aeb962	Bacteria	Proteobacteria	Gammaproteobacteria	Xanthomonadales	Rhodanobacteraceae	Rhodanobacter
	Rhizosphere	Fertilized	0.048241	4.82724	2.7964	0.346631	8.06735	7.18423e-16	6.01382e-15	801ce6b3ab1174ee21026785954d5b85	Bacteria	Proteobacteria	Gammaproteobacteria	Xanthomonadales	Rhodanobacteraceae	Dyella
	Rhizosphere	Fertilized	0.0489637	4.89955	2.79411	0.349096	8.00384	1.206e-15	9.71669e-15	3ddb1fcd8dd3877485c3433c8c1c6c90	Bacteria	Proteobacteria	Gammaproteobacteria	Burkholderiales	Oxalobacteraceae
	Rhizosphere	Fertilized	0.0516111	5.16447	2.88073	0.359923	8.00375	1.2069e-15	9.71669e-15	798e763908928bf5f72122509d21876f	Bacteria	Proteobacteria	Alphaproteobacteria	Sphingomonadales	Sphingomonadaceae
	Rhizosphere	Fertilized	0.239248	23.9403	3.18488	0.400167	7.95887	1.73621e-15	1.36308e-14	1a534b5ce152f30af911c33d5f8433ec	Bacteria	Actinobacteriota	Actinobacteria	Frankiales	Frankiaceae	Jatrophihabitans
	Rhizosphere	Fertilized	0.103824	10.3892	3.0535	0.387303	7.88401	3.17035e-15	2.45848e-14	d04b90ecb096d4897023702438729e1e	Bacteria	Proteobacteria	Alphaproteobacteria	Rhizobiales	Rhizobiaceae	Shinella
	Rhizosphere	Fertilized	0.0463933	4.64235	2.70508	0.345313	7.8337	4.73724e-15	3.65114e-14	722a6c015d268cd43bdd9e1af4d065e2	Bacteria	Proteobacteria	Alphaproteobacteria	Rhizobiales	Rhizobiaceae	Allorhizobium_Neorhizobium_Pararhizobium_Rhizobium
	Rhizosphere	Fertilized	0.274317	27.4495	3.32898	0.427285	7.791	6.64823e-15	5.06227e-14	ff94baa55efc7e09f639ebd40a225942	Bacteria	Actinobacteriota	Actinobacteria	Micrococcales	Micrococcaceae	Arthrobacter
	Rhizosphere	Fertilized	1.03748	103.816	3.12575	0.402664	7.76268	8.31533e-15	6.2563e-14	04d6fe2544835f30326ef676d7390a8f	Bacteria	Cyanobacteria	Cyanobacteriia	Chloroplast
	Rhizosphere	Fertilized	0.0486918	4.87235	2.61414	0.337124	7.75425	8.88686e-15	6.64674e-14	43c6038487f665996b62822f46d937de	Bacteria	Bacteroidota	Bacteroidia	Cytophagales	Spirosomaceae	Dyadobacter
	Rhizosphere	Fertilized	0.0399578	3.99838	2.45032	0.316984	7.73011	1.07455e-14	7.98961e-14	8c49f1a65953dd3e19f9eb628e8d87ea	Bacteria	Bacteroidota	Bacteroidia	Sphingobacteriales	Sphingobacteriaceae	Pedobacter
	Rhizosphere	Fertilized	0.0596686	5.97074	2.6442	0.344818	7.66838	1.74184e-14	1.28005e-13	7a51f851ffd3dfc622476c47d7712040	Bacteria	Actinobacteriota	Actinobacteria	Micrococcales	Microbacteriaceae
	Rhizosphere	Fertilized	0.24961	24.9772	3.13815	0.413695	7.58568	3.30757e-14	2.37543e-13	733ea575efbcd47256f316692ffeca76	Bacteria	Actinobacteriota	Actinobacteria	Streptomycetales	Streptomycetaceae	Streptomyces
	Rhizosphere	Fertilized	0.0432366	4.32647	2.58662	0.34478	7.50222	6.2747e-14	4.43085e-13	90994032cb40223126314c2284ed31f7	Bacteria	Proteobacteria	Gammaproteobacteria	Xanthomonadales	Rhodanobacteraceae
	Rhizosphere	Fertilized	0.0471039	4.71346	2.45273	0.329813	7.43675	1.03192e-13	7.11492e-13	e85c425745a172f8ddc385c1fae15148	Bacteria	Actinobacteriota	Actinobacteria	Propionibacteriales	Nocardioidaceae	Nocardioides
	Rhizosphere	Fertilized	0.0378078	3.78323	2.35907	0.317642	7.42681	1.11247e-13	7.6009e-13	5c9fee892c505b12d959f41aa2ec2e35	Bacteria	Nitrospirota	Nitrospiria	Nitrospirales	Nitrospiraceae	Nitrospira
	Rhizosphere	Fertilized	0.0403269	4.03531	2.46829	0.333633	7.39821	1.38033e-13	9.33017e-13	dc8317ab0f3143deaab16637a5f7bd9a	Bacteria	Proteobacteria	Alphaproteobacteria	Rhizobiales	Devosiaceae	Devosia	uncultured_bacterium
	Rhizosphere	Fertilized	0.0419056	4.19328	2.53277	0.342435	7.39636	1.39971e-13	9.41084e-13	f656006d174de4d25cd13bf49a505988	Bacteria	Bacteroidota	Bacteroidia	Chitinophagales	Chitinophagaceae	uncultured	uncultured_bacterium
	Rhizosphere	Fertilized	0.0424976	4.25253	2.40339	0.3251	7.39277	1.43799e-13	9.61702e-13	2bdd819eafc8b6b02bf101d0b774733c	Bacteria	Bacteroidota	Bacteroidia	Chitinophagales	Chitinophagaceae	Chitinophaga
	Rhizosphere	Fertilized	0.0815724	8.16254	2.47759	0.339566	7.29634	2.95692e-13	1.95683e-12	fd29d026fa61e4d10aa31cb106745165	Bacteria	Proteobacteria	Gammaproteobacteria	Burkholderiales	Burkholderiaceae	Cupriavidus	Cupriavidus_pinatubonensis_JMP134
	Rhizosphere	Fertilized	0.039509	3.95347	2.43207	0.335691	7.24497	4.32541e-13	2.77529e-12	832745a3640dcc96bc7d441afb92f0b0	Bacteria	Patescibacteria	Saccharimonadia	Saccharimonadales	LWQ8
	Rhizosphere	Fertilized	0.0424639	4.24915	2.55728	0.353057	7.24325	4.38068e-13	2.79656e-12	ee0e3b16bf8a63e50a5a53afa2ef2207	Bacteria	Patescibacteria	Saccharimonadia	Saccharimonadales	Saccharimonadaceae
	Rhizosphere	Fertilized	0.0391828	3.92082	2.4178	0.334921	7.21902	5.23621e-13	3.32591e-12	f03bfbe5399e90b5d137c6946bc3ba2b	Bacteria	Patescibacteria	Saccharimonadia	Saccharimonadales	uncultured_bacterium
	Rhizosphere	Fertilized	0.108415	10.8486	2.17445	0.30321	7.17142	7.42218e-13	4.66748e-12	ae7dbfd8dec3e758f2c78456ef8ed99b	Bacteria	Actinobacteriota	Actinobacteria	Propionibacteriales	Nocardioidaceae	Kribbella
	Rhizosphere	Fertilized	0.0379039	3.79285	2.36249	0.332103	7.11374	1.12941e-12	6.9979e-12	2a1e9119f0469bc02a8ca2130110b0bd	Bacteria	Proteobacteria	Alphaproteobacteria	Rhizobiales	Devosiaceae	Devosia	uncultured_bacterium
	Rhizosphere	Fertilized	0.0385105	3.85355	2.39117	0.337001	7.09544	1.28942e-12	7.95036e-12	1d7e6e2e4b6ab07b82501fd0644e523c	Bacteria	Proteobacteria	Alphaproteobacteria	Caulobacterales	Caulobacteraceae	Brevundimonas
	Rhizosphere	Fertilized	0.0903789	9.04377	2.43042	0.342794	7.09004	1.34078e-12	8.2269e-12	a73b680923549e0fbc977c5add138faa	Bacteria	Proteobacteria	Alphaproteobacteria	Sphingomonadales	Sphingomonadaceae	Sphingomonas
	Rhizosphere	Fertilized	0.0583916	5.84295	2.36762	0.335744	7.05187	1.7653e-12	1.06763e-11	d8058b9c0b1ba1083431c675711b18b4	Bacteria	Actinobacteriota	Actinobacteria	Propionibacteriales	Nocardioidaceae	Nocardioides
	Rhizosphere	Fertilized	0.101931	10.1997	2.41756	0.344227	7.02316	2.16909e-12	1.30558e-11	a2de5d74691b2ec9a95120a5aea87c16	Bacteria	Actinobacteriota	Actinobacteria	Catenulisporales	Catenulisporaceae	Catenulispora
	Rhizosphere	Fertilized	0.287279	28.7466	2.7729	0.395433	7.01231	2.34417e-12	1.40428e-11	d4d2c3ecac5cb54dee3db585bd43661a	Bacteria	Actinobacteriota	Actinobacteria	Streptomycetales	Streptomycetaceae	Streptomyces
	Rhizosphere	Fertilized	0.0329319	3.29533	2.11668	0.307889	6.87483	6.20652e-12	3.59864e-11	c75d0489f796b1ffb417d485320b0eaa	Bacteria	Bacteroidota	Bacteroidia	Sphingobacteriales	Sphingobacteriaceae	Pedobacter
	Rhizosphere	Fertilized	0.0964578	9.65206	2.47777	0.36133	6.85735	7.01474e-12	4.03028e-11	fb7b2faff34c9e5dfffc855d8bcd8296	Bacteria	Actinobacteriota	Thermoleophilia	Solirubrobacterales	Solirubrobacteraceae	Conexibacter
	Rhizosphere	Fertilized	0.0365377	3.65614	2.29622	0.336296	6.82796	8.61302e-12	4.882e-11	1bac6217b36a324305f432c51c6fa1e9	Bacteria	Proteobacteria	Gammaproteobacteria	Burkholderiales	Burkholderiaceae	Burkholderia_Caballeronia_Paraburkholderia	Pseudomonas_mesoacidophila
	Rhizosphere	Fertilized	0.0382774	3.83023	2.10757	0.309069	6.81907	9.16288e-12	5.1475e-11	962187bdc39dfb0535cace51571d9ffc	Bacteria	Acidobacteriota	Acidobacteriae	Bryobacterales	Bryobacteraceae	Bryobacter	uncultured_bacterium
	Rhizosphere	Fertilized	0.0358758	3.58992	2.26018	0.331851	6.81081	9.70495e-12	5.40399e-11	f2da434606f7cabc0f9b1c28ddc0e90e	Bacteria	Proteobacteria	Alphaproteobacteria	Rhizobiales	Devosiaceae	Devosia
	Rhizosphere	Fertilized	0.0331026	3.31241	2.12619	0.31351	6.78188	1.18623e-11	6.54755e-11	0aa9c40499641f160761f6c0d4241e79	Bacteria	Actinobacteriota	Actinobacteria	Frankiales	Frankiaceae	Jatrophihabitans
	Rhizosphere	Fertilized	0.163594	16.37	2.87913	0.426613	6.74882	1.49055e-11	8.0515e-11	bd779110b9dbedee9cc793e68f4d5fce	Bacteria	Actinobacteriota	Actinobacteria	Streptomycetales	Streptomycetaceae	Streptomyces
	Rhizosphere	Fertilized	0.0354271	3.54502	2.24381	0.33429	6.71217	1.9175e-11	1.01411e-10	8311629be86ba5bb469c9a3e33941039	Bacteria	Proteobacteria	Gammaproteobacteria	Burkholderiales	Burkholderiaceae	Cupriavidus
	Rhizosphere	Fertilized	0.0334193	3.34411	2.14377	0.324013	6.6163	3.68289e-11	1.90007e-10	4fd362b3d0eda0b642d83daf66a74ec0	Bacteria	Proteobacteria	Gammaproteobacteria	Xanthomonadales	Xanthomonadaceae	Pseudoxanthomonas
	Rhizosphere	Fertilized	0.065406	6.54485	2.45936	0.373687	6.58133	4.66245e-11	2.35734e-10	97e59d06c4bb5aef972f88334cd05743	Bacteria	Actinobacteriota	Actinobacteria	Frankiales	Frankiaceae	Jatrophihabitans
	Rhizosphere	Fertilized	0.0418855	4.19128	2.09355	0.319759	6.54727	5.86002e-11	2.91617e-10	e4a001ca97a303e31f954b8171ada6f3	Bacteria	Chloroflexi	Ktedonobacteria	C0119
	Rhizosphere	Fertilized	0.0830834	8.31374	2.37749	0.364433	6.5238	6.85476e-11	3.36674e-10	c3e493165589aa8f95a77b942603efa1	Bacteria	Proteobacteria	Gammaproteobacteria	Burkholderiales	Oxalobacteraceae	Massilia
	Rhizosphere	Fertilized	0.0305298	3.05497	1.9743	0.30541	6.46443	1.0168e-10	4.9193e-10	e9a8c9637a916997a1437fbc52062aa7	Bacteria	Proteobacteria	Alphaproteobacteria	Rhizobiales	Beijerinckiaceae	Bosea
	Rhizosphere	Fertilized	0.0922467	9.23067	2.10073	0.32676	6.42897	1.28473e-10	6.15113e-10	c76875cf65b3dcd34ed21f0b1b7bd21a	Bacteria	Bacteroidota	Bacteroidia	Sphingobacteriales	Sphingobacteriaceae	Mucilaginibacter
	Rhizosphere	Fertilized	0.0304641	3.04839	1.97602	0.309501	6.38453	1.71928e-10	8.13923e-10	8e0813e2985d69973a4ed7c31b4f565f	Bacteria	Actinobacteriota	Actinobacteria	Micrococcales	Micrococcaceae	Arthrobacter
	Rhizosphere	Fertilized	0.0329274	3.29488	2.11284	0.33249	6.35459	2.0899e-10	9.82019e-10	e1b61a66b88a31714c363452d619932d	Bacteria	Proteobacteria	Gammaproteobacteria	Burkholderiales	Oxalobacteraceae	Massilia
	Rhizosphere	Fertilized	0.0620863	6.21267	1.71871	0.270886	6.34476	2.22774e-10	1.04291e-09	4b2bf6ff3917f47d9ca39fe90950cc67	Bacteria	Deinococcota	Deinococci	Deinococcales	Deinococcaceae	Deinococcus
	Rhizosphere	Fertilized	0.0563511	5.63877	2.20457	0.353268	6.24051	4.36145e-10	1.9902e-09	d4d22e335261c89f8ffdb8658baeec6c	Bacteria	Actinobacteriota	Actinobacteria	Propionibacteriales	Nocardioidaceae	Nocardioides
	Rhizosphere	Fertilized	0.442554	44.2841	2.21108	0.354612	6.2352	4.51187e-10	2.03679e-09	635061e525c2ab72275aacf9cefb63ae	Bacteria	Actinobacteriota	Actinobacteria	Streptomycetales	Streptomycetaceae	Streptomyces
	Rhizosphere	Fertilized	0.030411	3.04307	2.00256	0.321359	6.23154	4.61868e-10	2.07022e-09	e1fe5d192b52119a837451ddc41bc503	Bacteria	Actinobacteriota	Actinobacteria	Frankiales	Geodermatophilaceae	Modestobacter
	Rhizosphere	Fertilized	0.0470831	4.71137	2.16591	0.350617	6.17741	6.51629e-10	2.89003e-09	bbd2ffd1c715aafdcc100c4758622e48	Bacteria	Patescibacteria	Saccharimonadia	Saccharimonadales
	Rhizosphere	Fertilized	0.0255952	2.56118	1.65354	0.26818	6.16579	7.01331e-10	3.08879e-09	d8fe1c108c327bc55c586fe2773ba28b	Bacteria	Proteobacteria	Gammaproteobacteria	Diplorickettsiales	Diplorickettsiaceae
	Rhizosphere	Fertilized	0.0307395	3.07595	1.99495	0.324599	6.1459	7.95098e-10	3.46553e-09	0528871a39f0960a34236d50b694e3c5	Bacteria	Actinobacteriota	Actinobacteria	Propionibacteriales	Nocardioidaceae	Aeromicrobium
	Rhizosphere	Fertilized	0.0298977	2.99171	1.93965	0.316012	6.13789	8.36246e-10	3.61992e-09	b007d4630955b886a8d3945d63edfa35	Bacteria	Bacteroidota	Bacteroidia	Sphingobacteriales	Sphingobacteriaceae	Pedobacter
	Rhizosphere	Fertilized	0.103799	10.3866	2.17608	0.357777	6.08223	1.18526e-09	5.01573e-09	4a2685dc6f74a4cbc2cbf5d2d60eb92d	Bacteria	Bacteroidota	Bacteroidia	Sphingobacteriales	Sphingobacteriaceae	Mucilaginibacter
	Rhizosphere	Fertilized	0.0686765	6.87211	2.01566	0.337777	5.96742	2.4103e-09	9.92383e-09	e91c217201e94e68088d74298f660da9	Bacteria	Verrucomicrobiota	Verrucomicrobiae	Chthoniobacterales	Chthoniobacteraceae	Chthoniobacter	uncultured_bacterium
	Rhizosphere	Fertilized	0.0249413	2.49575	1.59844	0.26842	5.955	2.60071e-09	1.0673e-08	c5052a71b9c5b172f6e140768bc8efa6	Bacteria	Bacteroidota	Kapabacteria	Kapabacteriales	uncultured_bacterium
	Rhizosphere	Fertilized	0.335039	33.5257	2.42444	0.408145	5.94016	2.84746e-09	1.16478e-08	3e96b46326c9098ef9d9ad928dd68604	Bacteria	Actinobacteriota	Actinobacteria	Streptomycetales	Streptomycetaceae	Streptomyces
	Rhizosphere	Fertilized	0.0457442	4.5774	1.94363	0.328057	5.92467	3.12924e-09	1.27182e-08	593089ff83c138d57521d1089af4a1ba	Bacteria	Bacteroidota	Bacteroidia	Chitinophagales	Chitinophagaceae
	Rhizosphere	Fertilized	0.0429132	4.29411	1.75768	0.296942	5.91927	3.23368e-09	1.31005e-08	12b2c2d9d3f3958b5fd36f28f277eb2c	Bacteria	Patescibacteria	Saccharimonadia	Saccharimonadales	uncultured_bacterium
	Rhizosphere	Fertilized	0.0616502	6.16903	2.05919	0.352459	5.84235	5.14705e-09	2.03946e-08	032edc107e1a9f28bdb50a5d2f3e958d	Bacteria	Actinobacteriota	Thermoleophilia	Gaiellales	uncultured	uncultured_bacterium
	Rhizosphere	Fertilized	0.0292585	2.92775	1.90202	0.32754	5.80697	6.36127e-09	2.48168e-08	21dcb03affaa24f2035c276572b86a22	Bacteria	Proteobacteria	Gammaproteobacteria	Burkholderiales	Oxalobacteraceae	Massilia
	Rhizosphere	Fertilized	0.065182	6.52244	1.61585	0.27855	5.80092	6.59538e-09	2.56509e-08	4aebb1f926c9efbf20135527a5c9cbd4	Bacteria	Bacteroidota	Bacteroidia	Chitinophagales	Chitinophagaceae	Segetibacter	uncultured_bacterium
	Rhizosphere	Fertilized	0.0279838	2.8002	1.82699	0.318936	5.72839	1.01387e-08	3.87171e-08	d27df477eca4246eb0b94b0d64900860	Bacteria	Proteobacteria	Gammaproteobacteria	Burkholderiales	Comamonadaceae	Acidovorax
	Rhizosphere	Fertilized	0.0478217	4.78528	1.89765	0.331707	5.72088	1.05975e-08	4.03469e-08	b0fef346e4b626ac2ff79fbf5b6929c9	Bacteria	Actinobacteriota	Actinobacteria	Catenulisporales	Catenulisporaceae	Catenulispora
	Rhizosphere	Fertilized	0.0828699	8.29238	1.96969	0.349361	5.63797	1.72067e-08	6.47301e-08	b7e3878658320832a29871744e12c176	Bacteria	Proteobacteria	Alphaproteobacteria	Rhizobiales	Rhizobiaceae	Allorhizobium_Neorhizobium_Pararhizobium_Rhizobium
	Rhizosphere	Fertilized	0.184558	18.4678	2.10879	0.377089	5.5923	2.24088e-08	8.33079e-08	7a711e820e7ccef03b880e3bbbc9eea4	Bacteria	Actinobacteriota	Actinobacteria	Propionibacteriales	Nocardioidaceae	Nocardioides	uncultured_bacterium
	Rhizosphere	Fertilized	0.128175	12.8258	1.87107	0.336091	5.56713	2.58966e-08	9.48791e-08	9343904b416f69d522ffc91d3959da74	Bacteria	Actinobacteriota	Actinobacteria	Propionibacteriales	Nocardioidaceae	Nocardioides
	Rhizosphere	Fertilized	0.031951	3.19718	1.58258	0.285559	5.54206	2.98931e-08	1.09205e-07	e8cf8e0a07f474258c000f32140f58a9	Bacteria	Patescibacteria	Saccharimonadia	Saccharimonadales	uncultured_bacterium
	Rhizosphere	Fertilized	0.0328677	3.28891	1.38243	0.249997	5.52979	3.20623e-08	1.16792e-07	7d8e4f97d7f3645855aa76fbe63a17f1	Bacteria	Firmicutes	Bacilli	Entomoplasmatales
	Rhizosphere	Fertilized	0.0300081	3.00276	1.64701	0.298213	5.52292	3.33404e-08	1.20752e-07	3f0235fc206229b64cdcb0e1874e1e76	Bacteria	Actinobacteriota	Actinobacteria	Frankiales	Acidothermaceae	Acidothermus
	Rhizosphere	Fertilized	0.0322735	3.22945	1.68701	0.30697	5.49567	3.8922e-08	1.39765e-07	8fd64aecac4ba008172781a325da892b	Bacteria	Proteobacteria	Alphaproteobacteria	Acetobacterales	Acetobacteraceae	uncultured
	Rhizosphere	Fertilized	0.0265064	2.65236	1.71266	0.312829	5.47475	4.38126e-08	1.5469e-07	e9483a5e9e40716e708026a29cfd2666	Bacteria	Actinobacteriota	Actinobacteria	PeM15
	Rhizosphere	Fertilized	0.0757157	7.57649	1.89356	0.346355	5.46711	4.57441e-08	1.60613e-07	e134d028af360b988f41848ac3b088b2	Bacteria	Acidobacteriota	Acidobacteriae	Acidobacteriales	Acidobacteriaceae__Subgroup_1
	Rhizosphere	Fertilized	0.026822	2.68395	1.74241	0.320218	5.44133	5.28839e-08	1.83138e-07	4ae6f1e073ded24aaa62f39189bb6de5	Bacteria	Proteobacteria	Gammaproteobacteria	Burkholderiales	Burkholderiaceae	Burkholderia_Caballeronia_Paraburkholderia	Burkholderia_ubonensis
	Rhizosphere	Fertilized	0.0240133	2.40289	1.53519	0.282733	5.42983	5.64075e-08	1.94806e-07	5b62ecd57c20109140432cb159c71804	Bacteria	Bacteroidota	Bacteroidia	Sphingobacteriales	Sphingobacteriaceae	Pedobacter
	Rhizosphere	Fertilized	0.328967	32.9181	2.25327	0.418334	5.38628	7.19296e-08	2.44406e-07	0ddebb6f05413f3b85c827d77cdf53ee	Bacteria	Proteobacteria	Gammaproteobacteria	Burkholderiales	Oxalobacteraceae	Massilia
	Rhizosphere	Fertilized	0.0304404	3.04602	1.61398	0.300065	5.37876	7.49997e-08	2.53475e-07	e0206335ee493f2e22a91cefab3ecd1d	Bacteria	Cyanobacteria	Sericytochromatia
	Rhizosphere	Fertilized	0.0250893	2.51057	1.60373	0.299095	5.36194	8.2334e-08	2.7752e-07	68d2fc9d339e6f9d371b6d29208de049	Bacteria	Actinobacteriota	Actinobacteria	Corynebacteriales	Nocardiaceae	Rhodococcus
	Rhizosphere	Fertilized	0.0473072	4.73379	1.72102	0.325062	5.29442	1.19392e-07	3.94023e-07	00ed8fbab2966cc72e29b1dc52bd38d5	Bacteria	Actinobacteriota	Actinobacteria	Streptosporangiales	Thermomonosporaceae	Actinocorallia
	Rhizosphere	Fertilized	0.0247022	2.47183	1.57837	0.300391	5.25437	1.48532e-07	4.85127e-07	59b9b8203e183437214a4c53a687f206	Bacteria	Firmicutes	Bacilli	Paenibacillales	Paenibacillaceae	Ammoniphilus
	Rhizosphere	Fertilized	0.0227288	2.27436	1.42343	0.270945	5.25357	1.49175e-07	4.85973e-07	4ea85c181df2a537b6d368ec3ed1bd16	Bacteria	Patescibacteria	Saccharimonadia	Saccharimonadales	Saccharimonadaceae
	Rhizosphere	Fertilized	0.0628872	6.29281	1.96382	0.37531	5.23253	1.67202e-07	5.43299e-07	e48c688b9571a24fee01e36bf928480d	Bacteria	Proteobacteria	Alphaproteobacteria	Sphingomonadales	Sphingomonadaceae	Sphingomonas	uncultured_bacterium
	Rhizosphere	Fertilized	0.0249466	2.49628	1.59945	0.307398	5.2032	1.95886e-07	6.33249e-07	0377823c5ff472c0e5088cabfa9432f7	Bacteria	Acidobacteriota	Acidobacteriae	Acidobacteriales	Acidobacteriaceae__Subgroup_1
	Rhizosphere	Fertilized	0.0230602	2.30752	1.44695	0.281887	5.13308	2.8504e-07	9.07533e-07	9498e245eb9c479958d5dc729b511d88	Bacteria	Bacteroidota	Bacteroidia	Chitinophagales	Chitinophagaceae	uncultured
	Rhizosphere	Fertilized	0.0224918	2.25065	1.39962	0.279095	5.01486	5.30713e-07	1.62426e-06	d7f34e9be5d31f5c7827361d52df99ff	Bacteria	Actinobacteriota	Actinobacteria	Micrococcales	Dermacoccaceae	Flexivirga
	Rhizosphere	Fertilized	0.0532401	5.32747	1.62667	0.32715	4.97223	6.61883e-07	2.01595e-06	e9c7349d46c0760b4d594cc7f6cd0031	Bacteria	Actinobacteriota	Thermoleophilia	Gaiellales	uncultured	uncultured_bacterium
	Rhizosphere	Fertilized	0.0544904	5.45258	1.72337	0.350351	4.91898	8.69943e-07	2.63064e-06	531e08e7acbe15c7a5467d0c51142031	Bacteria	Proteobacteria	Gammaproteobacteria	Burkholderiales	Comamonadaceae	Rhizobacter
	Rhizosphere	Fertilized	0.0226553	2.267	1.4116	0.28786	4.90377	9.40134e-07	2.80929e-06	fd986c847c3aa4cd24a68679bc1cf6bd	Bacteria	Firmicutes	Bacilli	Bacillales	Bacillaceae	Virgibacillus
	Rhizosphere	Fertilized	0.0234799	2.34951	1.48806	0.304948	4.87972	1.06234e-06	3.13007e-06	1ed275746ca5dcabf80620fa144a3877	Bacteria	Proteobacteria	Alphaproteobacteria	Rhizobiales	Devosiaceae	Devosia
	Rhizosphere	Fertilized	0.210863	21.1	1.81059	0.371692	4.87123	1.10907e-06	3.25258e-06	003ce524ad513780c2284361e9de82a0	Bacteria	Patescibacteria	Saccharimonadia	Saccharimonadales	uncultured_bacterium
	Rhizosphere	Fertilized	0.0666111	6.66544	1.63938	0.337959	4.85083	1.22947e-06	3.56433e-06	9aa0d6ec0c6d1abb1ca8ae9b8ecb1c55	Bacteria	Actinobacteriota	Thermoleophilia	Solirubrobacterales	67_14	uncultured_bacterium
	Rhizosphere	Fertilized	0.0856412	8.56969	1.84342	0.386546	4.76896	1.85177e-06	5.28362e-06	bf24dc9ea463d0a2ed8d91f3e8c74f76	Bacteria	Bacteroidota	Bacteroidia	Flavobacteriales	Flavobacteriaceae	Flavobacterium
	Rhizosphere	Fertilized	0.0333401	3.33618	1.56339	0.3321	4.70759	2.50668e-06	7.12009e-06	89006cab04f40e2c6d5d5fc07c5b56d4	Bacteria	Chloroflexi	Chloroflexia	Chloroflexales	Roseiflexaceae	uncultured	uncultured_bacterium
	Rhizosphere	Fertilized	0.0215389	2.15529	1.31826	0.282609	4.66462	3.09186e-06	8.62717e-06	ffca5dae9220fc4f92d14de7ce400b9b	Bacteria	Bacteroidota	Bacteroidia	Sphingobacteriales	Sphingobacteriaceae	Mucilaginibacter
	Rhizosphere	Fertilized	0.0383879	3.84129	1.36684	0.29332	4.65991	3.16343e-06	8.80744e-06	8dafd2acb9e140e73d7326a56b74cb74	Bacteria	Cyanobacteria	Cyanobacteriia	Chloroplast
	Rhizosphere	Fertilized	0.132773	13.286	1.80582	0.392607	4.59957	4.23369e-06	1.16842e-05	c4dd537e7595f82423fae5844e9b2408	Bacteria	Actinobacteriota	Actinobacteria	Frankiales	Geodermatophilaceae	Blastococcus
	Rhizosphere	Fertilized	0.0240332	2.40488	1.34423	0.294959	4.55733	5.18084e-06	1.41744e-05	6c4ff17e278e8ea5541418c10c15cfae	Bacteria	Proteobacteria	Gammaproteobacteria	Xanthomonadales	Xanthomonadaceae	Pseudoxanthomonas
	Rhizosphere	Fertilized	0.0659084	6.59513	1.67275	0.368521	4.53909	5.64971e-06	1.54238e-05	1b7129076f646f1d0f7596a6929f64a3	Bacteria	Actinobacteriota	Thermoleophilia	Solirubrobacterales	Solirubrobacteraceae	Conexibacter	uncultured_bacterium
	Rhizosphere	Fertilized	0.020922	2.09356	1.25044	0.278311	4.49297	7.02366e-06	1.89699e-05	753a8411ef97c58ee7bca6a3411ac594	Bacteria	Proteobacteria	Alphaproteobacteria	Rhizobiales	Rhizobiaceae	Allorhizobium_Neorhizobium_Pararhizobium_Rhizobium
	Rhizosphere	Fertilized	0.0738888	7.39368	1.63911	0.36991	4.4311	9.37547e-06	2.50541e-05	c94baa7aecb3f0f140d63e394fb67fda	Bacteria	Actinobacteriota	Thermoleophilia	Solirubrobacterales	Solirubrobacteraceae	Conexibacter	uncultured_bacterium
	Rhizosphere	Fertilized	0.0202252	2.02384	1.19046	0.268817	4.42851	9.48861e-06	2.5303e-05	5f75ddd39492f7f948e7c23be7a7f7df	Bacteria	Firmicutes	Sulfobacillia	Sulfobacillales
	Rhizosphere	Fertilized	0.020776	2.07895	1.25126	0.28347	4.41408	1.01439e-05	2.69935e-05	e382cfe63ef31b3769416d83fa54155b	Bacteria	Acidobacteriota	Acidobacteriae	Acidobacteriales	Acidobacteriaceae__Subgroup_1	Granulicella
	Rhizosphere	Fertilized	0.0471944	4.72251	1.37272	0.314784	4.36084	1.29567e-05	3.37675e-05	e3854aabcffdfbbe88aff187205d329e	Bacteria	Chloroflexi	Chloroflexia	Thermomicrobiales	AKYG1722
	Rhizosphere	Fertilized	0.0349537	3.49765	1.33146	0.308248	4.31945	1.56422e-05	4.05158e-05	fe1e6892564e4d8334ed18156d3c462e	Bacteria	Nitrospirota	Nitrospiria	Nitrospirales	Nitrospiraceae	Nitrospira	uncultured_bacterium
	Rhizosphere	Fertilized	0.24084	24.0997	1.4918	0.347227	4.29633	1.7365e-05	4.48447e-05	2890af560b089cd5aecafb2e1b00c237	Bacteria	Proteobacteria	Alphaproteobacteria	Reyranellales	Reyranellaceae	Reyranella
	Rhizosphere	Fertilized	0.0789248	7.89761	1.49141	0.347193	4.29563	1.74199e-05	4.48447e-05	4e2c7c4176b4c619f005f89b9ed75d75	Bacteria	Chloroflexi	Ktedonobacteria	Ktedonobacterales	JG30_KF_AS9	uncultured_bacterium
	Rhizosphere	Fertilized	0.128121	12.8204	1.65314	0.38748	4.26638	1.98667e-05	5.06281e-05	0a25a737083c1907f92fa6f4cfee3494	Bacteria	Proteobacteria	Alphaproteobacteria	Rhizobiales	Rhizobiaceae
	Rhizosphere	Fertilized	0.0360021	3.60255	1.28692	0.30879	4.16762	3.07794e-05	7.7655e-05	4744edb5749540dcdfb420c6e0e417e0	Bacteria	Gemmatimonadota	Gemmatimonadetes	Gemmatimonadales	Gemmatimonadaceae	uncultured
	Rhizosphere	Fertilized	0.0544994	5.45348	1.47071	0.353086	4.16531	3.10931e-05	7.82903e-05	5f0579ab40ad980a5e07e576348c5759	Bacteria	Proteobacteria	Gammaproteobacteria	Burkholderiales	Comamonadaceae	Acidovorax
	Rhizosphere	Fertilized	0.0542512	5.42865	1.49312	0.360646	4.14013	3.47102e-05	8.61959e-05	b5e180bb0905c7d125d34c49a3ce70f1	Bacteria	Actinobacteriota	Actinobacteria	Frankiales	Acidothermaceae	Acidothermus
	Rhizosphere	Non-fertilized	0.261196	26.1366	-4.71795	0.281344	-16.7693	4.0908e-63	8.61795e-61	be0f804226d843ac47a0d7d2a8c898cf	Bacteria	Myxococcota	Polyangia	Polyangiales	BIrii41	metagenome
	Rhizosphere	Non-fertilized	0.194502	19.4629	-4.12191	0.292412	-14.0962	4.00596e-45	4.21961e-43	dcf9324e32da5a58bda9033d6fcf1597	Bacteria	Bacteroidota	Bacteroidia	Cytophagales	Microscillaceae	uncultured	uncultured_bacterium
	Rhizosphere	Non-fertilized	0.118486	11.8563	-3.77222	0.291785	-12.9281	3.12582e-38	1.51963e-36	9869dc140ed788efb89ea8504d1b4cd6	Bacteria	Bacteroidota	Bacteroidia	Cytophagales	Microscillaceae	uncultured
	Rhizosphere	Non-fertilized	0.138852	13.8942	-3.96258	0.316761	-12.5097	6.60944e-36	2.98369e-34	676662dc3cfd5b6c046bc1db5dec2cd4	Bacteria	Proteobacteria	Gammaproteobacteria	Burkholderiales	Comamonadaceae	Rhodoferax
	Rhizosphere	Non-fertilized	0.170785	17.0896	-3.76528	0.311985	-12.0688	1.54402e-33	5.57612e-32	1f65237c5a47d4acecc36bb6d5b94d16	Bacteria	Bacteroidota	Bacteroidia	Chitinophagales	Chitinophagaceae	Niastella
	Rhizosphere	Non-fertilized	0.107953	10.8023	-3.36869	0.279392	-12.0572	1.77652e-33	6.23756e-32	cbe7c3f6616bab4a05c741fa698faec3	Bacteria	Bacteroidota	Bacteroidia	Sphingobacteriales	env_OPS_17	uncultured_bacterium
	Rhizosphere	Non-fertilized	0.0777326	7.77832	-3.23403	0.270441	-11.9583	5.8724e-33	1.85568e-31	38f7edea5f126dc54137ec2946f51616	Bacteria	Acidobacteriota	Subgroup_22	uncultured_bacterium
	Rhizosphere	Non-fertilized	0.233597	23.3749	-3.36042	0.284884	-11.7957	4.1059e-32	1.23568e-30	eaa662f8a672c53b8fd8b280c0d530b0	Bacteria	Bacteroidota	Bacteroidia	Sphingobacteriales	Sphingobacteriaceae	Mucilaginibacter	uncultured_bacterium
	Rhizosphere	Non-fertilized	0.190085	19.0209	-3.45773	0.303559	-11.3906	4.65711e-30	1.20134e-28	7380944a956179d15ca75b44e39f8929	Bacteria	Proteobacteria	Gammaproteobacteria	Burkholderiales	Comamonadaceae	Rhizobacter
	Rhizosphere	Non-fertilized	0.303527	30.3725	-3.31936	0.30075	-11.037	2.53474e-28	5.93317e-27	2f98ecd9a0164af8b223ab353b416334	Bacteria	Verrucomicrobiota	Verrucomicrobiae	Pedosphaerales	Pedosphaeraceae	uncultured
	Rhizosphere	Non-fertilized	0.142363	14.2455	-3.59325	0.329472	-10.9061	1.0778e-27	2.43275e-26	a79b456e1b20e2b545963052e7551533	Bacteria	Proteobacteria	Gammaproteobacteria	Diplorickettsiales	Diplorickettsiaceae	uncultured
	Rhizosphere	Non-fertilized	0.0664775	6.65208	-2.99787	0.280493	-10.6878	1.16051e-26	2.44481e-25	842521e2bf6ac6194af75bc2fa9d1eec	Bacteria	Bacteroidota	Kapabacteria	Kapabacteriales	uncultured_bacterium
	Rhizosphere	Non-fertilized	0.0884281	8.84856	-2.97314	0.2791	-10.6526	1.69524e-26	3.45611e-25	e3f7e8a1c4f148a6594d4d264b07662a	Bacteria	Proteobacteria	Gammaproteobacteria	Burkholderiales	Nitrosomonadaceae	MND1
	Rhizosphere	Non-fertilized	0.0749833	7.50321	-2.88008	0.273632	-10.5254	6.59909e-26	1.28327e-24	bd54a6fb0145930d29144d6d13b1613e	Bacteria	Bacteroidota	Bacteroidia	Chitinophagales	Chitinophagaceae	Ferruginibacter
	Rhizosphere	Non-fertilized	0.0717375	7.17841	-2.86324	0.274144	-10.4443	1.55596e-25	2.89574e-24	abe2fd48885c60eee6ab5a96cbf1f507	Bacteria	Verrucomicrobiota	Verrucomicrobiae	Pedosphaerales	Pedosphaeraceae	DEV008
	Rhizosphere	Non-fertilized	0.0653637	6.54062	-3.18352	0.313848	-10.1435	3.54187e-24	6.04989e-23	a658ec82eb5b1e184c6e3a3ee74876df	Bacteria	Proteobacteria	Gammaproteobacteria	Burkholderiales	Comamonadaceae	Rubrivivax
	Rhizosphere	Non-fertilized	0.146847	14.6942	-3.43909	0.358901	-9.58228	9.49234e-22	1.47547e-20	4e2480b645eeb9fc733abb1b6deb1a2f	Bacteria	Proteobacteria	Alphaproteobacteria	Caulobacterales	Caulobacteraceae	Phenylobacterium	uncultured_bacterium
	Rhizosphere	Non-fertilized	0.0854214	8.54769	-3.30742	0.346726	-9.53899	1.44224e-21	2.19638e-20	abac544e0acbd3bc0d18db90e8ab6994	Bacteria	Fibrobacterota	Fibrobacteria	Fibrobacterales	Fibrobacteraceae	possible_genus_04
	Rhizosphere	Non-fertilized	0.071122	7.11683	-3.31778	0.349868	-9.48292	2.47255e-21	3.72059e-20	826a427ef9fb21ce89132bbafc47b0a5	Bacteria	Myxococcota	Polyangia	Polyangiales	BIrii41
	Rhizosphere	Non-fertilized	0.0731739	7.32215	-3.36374	0.358238	-9.38966	6.01927e-21	8.74524e-20	0e5bc215490245e62e02ef6a2f993932	Bacteria	Proteobacteria	Alphaproteobacteria	Rhizobiales	Devosiaceae	Devosia
	Rhizosphere	Non-fertilized	0.0910227	9.10819	-2.96389	0.315863	-9.38345	6.38478e-21	9.17087e-20	278b4f9cac59f8eae0edc0db93579ff8	Bacteria	Bacteroidota	Bacteroidia	Cytophagales	Microscillaceae	uncultured	uncultured_bacterium
	Rhizosphere	Non-fertilized	0.137411	13.75	-2.94093	0.317257	-9.26986	1.86392e-20	2.53333e-19	77b7be6dac16bcd450dca7255e98217d	Bacteria	Chloroflexi	Anaerolineae	SBR1031	A4b
	Rhizosphere	Non-fertilized	0.270199	27.0375	-2.637	0.291963	-9.03195	1.68637e-19	2.13157e-18	2a198b18da0e3aec5e9742b03ab1d5b7	Bacteria	Proteobacteria	Gammaproteobacteria	Burkholderiales	Nitrosomonadaceae	Ellin6067
	Rhizosphere	Non-fertilized	0.0530296	5.30641	-2.38928	0.265655	-8.99394	2.38522e-19	2.98507e-18	f05b5734c40d59ab1da76d1f3798bcc3	Bacteria	Chloroflexi	Anaerolineae	SBR1031	A4b
	Rhizosphere	Non-fertilized	0.187974	18.8096	-2.79174	0.311567	-8.96031	3.23775e-19	4.01227e-18	f20f913213bdd96a275f955ba2d1475f	Bacteria	Bacteroidota	Bacteroidia	Chitinophagales	Chitinophagaceae	uncultured
	Rhizosphere	Non-fertilized	0.15251	15.2609	-3.01837	0.339306	-8.89573	5.80382e-19	6.9867e-18	3b11567bba2ae1e4bd3db1466b824ef2	Bacteria	Fibrobacterota	Fibrobacteria	Fibrobacterales	Fibrobacteraceae	possible_genus_04
	Rhizosphere	Non-fertilized	0.0686159	6.86605	-2.95703	0.332709	-8.88773	6.23723e-19	7.4376e-18	d291b2e5644308d37174d3ae021bc874	Bacteria	Proteobacteria	Alphaproteobacteria	Rhizobiales	Rhizobiales_Incertae_Sedis
	Rhizosphere	Non-fertilized	0.0564504	5.64871	-2.6576	0.301904	-8.80279	1.33461e-18	1.53359e-17	19069dcdac5f474ae061bade1059fbbc	Bacteria	Proteobacteria	Gammaproteobacteria	Gammaproteobacteria_Incertae_Sedis	Unknown_Family	Acidibacter	uncultured_bacterium
	Rhizosphere	Non-fertilized	0.0796257	7.96775	-3.07285	0.349388	-8.79494	1.43125e-18	1.62982e-17	bd76492611b63d358bcee631f69b6a34	Bacteria	Nitrospirota	Nitrospiria	Nitrospirales	Nitrospiraceae	Nitrospira	uncultured_bacterium
	Rhizosphere	Non-fertilized	0.0748994	7.49481	-2.75095	0.31296	-8.79007	1.4946e-18	1.68677e-17	05cad555060a6a1f45ea5917a599fff3	Bacteria	Verrucomicrobiota	Verrucomicrobiae	Chthoniobacterales	Terrimicrobiaceae	Terrimicrobium
	Rhizosphere	Non-fertilized	0.190872	19.0996	-2.77222	0.315804	-8.7783	1.65971e-18	1.85652e-17	7086f93925543a12464f4c16e57f1ec3	Bacteria	Bacteroidota	Bacteroidia	Cytophagales	Microscillaceae	uncultured	uncultured_bacterium
	Rhizosphere	Non-fertilized	0.049371	4.94031	-2.57302	0.294847	-8.72664	2.62362e-18	2.8837e-17	cdb8d38f6b0dceb3aa7f4881a4534997	Bacteria	Proteobacteria	Alphaproteobacteria	Caulobacterales	Caulobacteraceae	uncultured
	Rhizosphere	Non-fertilized	0.0547035	5.4739	-2.59416	0.299709	-8.6556	4.90329e-18	5.2082e-17	818f85d774b8cbcd80cd2d07a2e663fc	Bacteria	Elusimicrobiota	Lineage_IIb	uncultured_bacterium
	Rhizosphere	Non-fertilized	0.103845	10.3912	-3.1106	0.359434	-8.65415	4.96618e-18	5.23104e-17	c9c2293cd728f9a2ba5461f43ad9a988	Bacteria	Verrucomicrobiota	Verrucomicrobiae	Opitutales	Opitutaceae	Lacunisphaera
	Rhizosphere	Non-fertilized	0.0956607	9.5723	-3.17928	0.36761	-8.64852	5.21705e-18	5.40521e-17	51f370c374d613d107780e4c43614b5f	Bacteria	Nitrospirota	Nitrospiria	Nitrospirales	Nitrospiraceae	Nitrospira	uncultured_bacterium
	Rhizosphere	Non-fertilized	0.0512728	5.13061	-2.55478	0.295873	-8.63473	5.88671e-18	6.04943e-17	74cd37453511b7e9b46242aebf16d457	Bacteria	Bacteroidota	Bacteroidia	Sphingobacteriales	env_OPS_17
	Rhizosphere	Non-fertilized	0.0974685	9.75319	-2.22297	0.263099	-8.44919	2.93335e-17	2.87423e-16	56041e83befaafdd15bfec9b3fc7ea2a	Bacteria	Proteobacteria	Gammaproteobacteria	Xanthomonadales	Xanthomonadaceae	uncultured	uncultured_bacterium
	Rhizosphere	Non-fertilized	0.0516226	5.16562	-2.56716	0.304319	-8.43575	3.29089e-17	3.17533e-16	1eaf4cf6db013cf3b17541f9b213ce5d	Bacteria	Chloroflexi	Anaerolineae
	Rhizosphere	Non-fertilized	0.0443441	4.43729	-2.5473	0.305574	-8.33612	7.67657e-17	7.18754e-16	5c473cff894fefc1ef36b2a7090fc411	Bacteria	Proteobacteria	Gammaproteobacteria
	Rhizosphere	Non-fertilized	0.124699	12.478	-3.0469	0.366451	-8.31464	9.20332e-17	8.55367e-16	7c84e61f430833a6bc4a21d99eb50d7c	Bacteria	Bacteroidota	Bacteroidia	Cytophagales	Microscillaceae	uncultured	uncultured_bacterium
	Rhizosphere	Non-fertilized	0.0472813	4.73121	-2.57737	0.310354	-8.30462	1.00139e-16	9.23912e-16	31823ab504859d6e7b42cec8fbe67ba4	Bacteria	Elusimicrobiota	Elusimicrobia	Lineage_IV	uncultured_bacterium
	Rhizosphere	Non-fertilized	0.057001	5.70381	-2.44417	0.295902	-8.26005	1.45606e-16	1.32407e-15	1a287a79f51483b27bbbd494b3dd3efd	Bacteria	Acidobacteriota	Holophagae	Holophagales	Holophagaceae
	Rhizosphere	Non-fertilized	0.0420824	4.21098	-2.36104	0.287119	-8.22322	1.98115e-16	1.7887e-15	a9b23bc2d3080f7df7b74836899b7c2d	Bacteria	Bacteroidota	Bacteroidia	Cytophagales	Cytophagaceae	Cytophaga
	Rhizosphere	Non-fertilized	0.0483197	4.83511	-2.36843	0.289338	-8.18567	2.70792e-16	2.41043e-15	f2aed166d5b0e300b4f16b0082f40cb5	Bacteria	Bacteroidota	Bacteroidia	Sphingobacteriales	env_OPS_17
	Rhizosphere	Non-fertilized	0.0453074	4.53368	-2.53063	0.30973	-8.17045	3.07242e-16	2.71576e-15	58766da7293584aaa3ff3ddefe01aa3d	Bacteria	Elusimicrobiota	Lineage_IIb	uncultured_bacterium
	Rhizosphere	Non-fertilized	0.0900649	9.01234	-2.76994	0.342228	-8.09383	5.78166e-16	5.00549e-15	e43413efb825b167584cde6741e42eae	Bacteria	Verrucomicrobiota	Verrucomicrobiae	Pedosphaerales	Pedosphaeraceae	uncultured_bacterium
	Rhizosphere	Non-fertilized	0.10831	10.8381	-2.48412	0.307375	-8.0817	6.38682e-16	5.4492e-15	1c980f2d53b269871991295657c456b1	Bacteria	Proteobacteria	Gammaproteobacteria	Salinisphaerales	Solimonadaceae	Polycyclovorans	uncultured_bacterium
	Rhizosphere	Non-fertilized	0.106039	10.6108	-2.61393	0.323466	-8.08101	6.4235e-16	5.4492e-15	c00d8e1b58906e82867f04ed3522f9c0	Bacteria	Chloroflexi	Anaerolineae	SBR1031	A4b
	Rhizosphere	Non-fertilized	0.0480407	4.80719	-2.68378	0.334195	-8.03057	9.70197e-16	8.06795e-15	9b88823eff4f18f73af07f7339d614fb	Bacteria	Verrucomicrobiota	Verrucomicrobiae	Chthoniobacterales	Terrimicrobiaceae	Terrimicrobium
	Rhizosphere	Non-fertilized	0.101675	10.1741	-2.58569	0.322155	-8.02622	1.00524e-15	8.30469e-15	4c73d1ca7db9db606ac450cd9c033012	Bacteria	Bacteroidota	Bacteroidia	Cytophagales	Microscillaceae	uncultured
	Rhizosphere	Non-fertilized	0.0486164	4.8648	-2.6992	0.336347	-8.02504	1.01497e-15	8.33064e-15	dd65a54f4f866416d9bcf4f40fe0a3db	Bacteria	Proteobacteria	Gammaproteobacteria	Burkholderiales	Oxalobacteraceae	Duganella
	Rhizosphere	Non-fertilized	0.0946487	9.47103	-2.73627	0.341359	-8.01582	1.09406e-15	8.92187e-15	9597ab03a83991896d447eaee4d7c3a8	Bacteria	Verrucomicrobiota	Verrucomicrobiae	Pedosphaerales	Pedosphaeraceae	Ellin516
	Rhizosphere	Non-fertilized	0.0655974	6.56401	-2.64095	0.330159	-7.99904	1.25398e-15	9.99183e-15	2a4745f54967468c335c6d4259c7e129	Bacteria	Proteobacteria	Gammaproteobacteria	Burkholderiales	Comamonadaceae	Polaromonas
	Rhizosphere	Non-fertilized	0.177244	17.7359	-2.50688	0.313409	-7.99875	1.25688e-15	9.99183e-15	e53efe32ba90f936cfe8e548374bd8aa	Bacteria	Proteobacteria	Gammaproteobacteria	Burkholderiales	Comamonadaceae	Variovorax
	Rhizosphere	Non-fertilized	0.0421623	4.21897	-2.26639	0.284137	-7.97638	1.50684e-15	1.1904e-14	c67629ecb2c4db70303a69e52b0b4b6e	Bacteria	Myxococcota	Polyangia	Polyangiales	Sandaracinaceae
	Rhizosphere	Non-fertilized	0.143209	14.3302	-3.01157	0.380122	-7.92265	2.32499e-15	1.81407e-14	eb1dad16ce276a61d11e69abacfb2be0	Bacteria	Acidobacteriota	Acidobacteriae	Solibacterales	Solibacteraceae	Candidatus_Solibacter	uncultured_bacterium
	Rhizosphere	Non-fertilized	0.0423966	4.24242	-2.47193	0.316252	-7.81633	5.43847e-15	4.1662e-14	cd63fa9e817b6cd51f5ef3441c80be30	Bacteria	Bacteroidota	Bacteroidia	Sphingobacteriales	env_OPS_17	uncultured_bacterium
	Rhizosphere	Non-fertilized	0.0442386	4.42674	-2.15963	0.278179	-7.76344	8.26583e-15	6.25629e-14	1a040993f0a556068d734760b0886aba	Bacteria	Bacteroidota	Bacteroidia	Cytophagales	Microscillaceae	uncultured	uncultured_bacterium
	Rhizosphere	Non-fertilized	0.0772561	7.73064	-2.71175	0.351618	-7.71219	1.23679e-14	9.14213e-14	599a03d90983f4754356eba63953dcd5	Bacteria	Verrucomicrobiota	Verrucomicrobiae	Opitutales	Opitutaceae	Opitutus
	Rhizosphere	Non-fertilized	0.239688	23.9844	-2.84174	0.37252	-7.62842	2.37653e-14	1.72934e-13	7a79356d5c665b1926899ac653fc31f5	Bacteria	Acidobacteriota	Acidobacteriae	Acidobacteriales	Acidobacteriaceae_Subgroup_1	Occallatibacter
	Rhizosphere	Non-fertilized	0.040807	4.08336	-2.22628	0.291849	-7.6282	2.38057e-14	1.72934e-13	3f852f4b0f09db028a18ae32609260be	Bacteria	Proteobacteria	Gammaproteobacteria	Steroidobacterales	Steroidobacteraceae	Steroidobacter
	Rhizosphere	Non-fertilized	0.069104	6.91489	-2.21614	0.291132	-7.61215	2.69571e-14	1.94707e-13	f7501d4b0a008d6c82e4405737f40064	Bacteria	Bacteroidota	Bacteroidia	Sphingobacteriales	env_OPS_17	uncultured_bacterium
	Rhizosphere	Non-fertilized	0.0437744	4.38029	-2.52668	0.333257	-7.58178	3.40854e-14	2.43412e-13	dab8e264fa7fcb0e47e9e3720ff8b946	Bacteria	Verrucomicrobiota	Verrucomicrobiae	Chthoniobacterales	Chthoniobacteraceae	Chthoniobacter
	Rhizosphere	Non-fertilized	0.134693	13.478	-2.38353	0.317323	-7.51136	5.85143e-14	4.15518e-13	2cc55e4867735ee91b5deab510ca4b8f	Bacteria	Proteobacteria	Gammaproteobacteria	Xanthomonadales	Rhodanobacteraceae	Rhodanobacter	uncultured_bacterium
	Rhizosphere	Non-fertilized	0.0414141	4.14411	-2.16544	0.289576	-7.47796	7.54841e-14	5.30066e-13	3ff879cbc719ffdc2e25bf1e2f98fa7e	Bacteria	Bacteroidota	Kapabacteria	Kapabacteriales	uncultured_bacterium
	Rhizosphere	Non-fertilized	0.0824922	8.25458	-2.72201	0.364239	-7.47313	7.83103e-14	5.46874e-13	04e0f1b7453974852780e1bf95e59305	Bacteria	Acidobacteriota	Acidobacteriae	Bryobacterales	Bryobacteraceae	Bryobacter	uncultured_bacterium
	Rhizosphere	Non-fertilized	0.0666655	6.67088	-2.55988	0.343105	-7.46093	8.59162e-14	5.96693e-13	f162a76a7ee92f141c421e012d433679	Bacteria	Proteobacteria	Gammaproteobacteria	Pseudomonadales	Pseudomonadaceae	Pseudomonas
	Rhizosphere	Non-fertilized	0.0387992	3.88245	-2.13806	0.287517	-7.43627	1.03572e-13	7.11492e-13	bb1dfd2b36d294642be887dd3f2038bc	Bacteria	Firmicutes	Bacilli	Entomoplasmatales	type_III
	Rhizosphere	Non-fertilized	0.0370816	3.71057	-2.05572	0.277558	-7.40646	1.29717e-13	8.8152e-13	e353989255889b8a9dd545930dbf1435	Bacteria	Spirochaetota	Spirochaetia	Spirochaetales	Spirochaetaceae	Spirochaeta_2
	Rhizosphere	Non-fertilized	0.0442715	4.43002	-2.54076	0.344645	-7.37208	1.67981e-13	1.11751e-12	7183668ef5a3f031b50a437138bf0eea	Bacteria	Desulfobacterota	Desulfuromonadia	Geobacterales	Geobacteraceae
	Rhizosphere	Non-fertilized	0.072777	7.28243	-2.35919	0.323808	-7.28578	3.19823e-13	2.1055e-12	e248a0ee6ead88af34a906ecfafe1e77	Bacteria	Acidobacteriota	Acidobacteriae	Acidobacteriales	Koribacteraceae	Candidatus_Koribacter
	Rhizosphere	Non-fertilized	0.0424685	4.24961	-2.4726	0.339459	-7.28395	3.24174e-13	2.12309e-12	273fe6577d95f30f0e6249c1fe438b95	Bacteria	Bacteroidota	Bacteroidia	Chitinophagales	Chitinophagaceae	Chitinophaga
	Rhizosphere	Non-fertilized	0.0407296	4.07561	-2.40633	0.330436	-7.2823	3.28185e-13	2.13691e-12	296f391d87870710f21f1321da93b3d0	Bacteria	Verrucomicrobiota	Verrucomicrobiae	Pedosphaerales	Pedosphaeraceae	Ellin516
	Rhizosphere	Non-fertilized	0.0366151	3.66389	-2.21888	0.30472	-7.28169	3.29666e-13	2.13691e-12	ea5d0d12b1a7225129bd52596fb32b09	Bacteria	Bacteroidota	Bacteroidia	Flavobacteriales	Crocinitomicaceae	Fluviicola
	Rhizosphere	Non-fertilized	0.177777	17.7893	-2.16802	0.297819	-7.27964	3.34713e-13	2.15856e-12	f023bba0d8a64fd0fc391ce53291bfd5	Bacteria	Proteobacteria	Alphaproteobacteria	Elsterales	uncultured
	Rhizosphere	Non-fertilized	0.0642941	6.43359	-2.44271	0.33883	-7.20923	5.62672e-13	3.55609e-12	a7e1096c1a7dd195712389e51c951fac	Bacteria	Proteobacteria	Gammaproteobacteria	Burkholderiales	Comamonadaceae	Pelomonas	uncultured_bacterium
	Rhizosphere	Non-fertilized	0.0376456	3.76701	-2.27357	0.318614	-7.13581	9.62177e-13	6.02075e-12	1fe1bafb0375ebae4bf6347bddabbd56	Bacteria	Bacteroidota	Bacteroidia	Cytophagales	Microscillaceae	uncultured	uncultured_bacterium
	Rhizosphere	Non-fertilized	0.0381161	3.81409	-2.06819	0.290017	-7.13128	9.94426e-13	6.1919e-12	a52f3456a74105c53399d4066d6fcd3d	Bacteria	Verrucomicrobiota	Verrucomicrobiae	Pedosphaerales	Pedosphaeraceae	uncultured
	Rhizosphere	Non-fertilized	0.0645471	6.45891	-2.25359	0.319132	-7.06162	1.6457e-12	1.00107e-11	740db1ab7611838e9907fb473599af8b	Bacteria	Acidobacteriota	Acidobacteriae	Acidobacteriales	Koribacteraceae	Candidatus_Koribacter
	Rhizosphere	Non-fertilized	0.0408156	4.08421	-2.326	0.329392	-7.06148	1.64733e-12	1.00107e-11	f62bd7a46ef157f02d06a21a0ed6e740	Bacteria	FCPU426	uncultured_bacterium
	Rhizosphere	Non-fertilized	0.033644	3.36658	-1.93085	0.276571	-6.98139	2.92277e-12	1.74263e-11	57baf3a14f2e5da716d652452e0c7074	Bacteria	Acidobacteriota	Acidobacteriae	Subgroup_2	uncultured_bacterium
	Rhizosphere	Non-fertilized	0.0647404	6.47825	-1.96074	0.280941	-6.97918	2.9691e-12	1.76195e-11	df94159ee8b309d30ba520bc812aaa06	Bacteria	Chloroflexi	Anaerolineae	SBR1031	uncultured_bacterium
	Rhizosphere	Non-fertilized	0.0474805	4.75113	-2.08329	0.298792	-6.97238	3.11632e-12	1.84067e-11	d95451112c147e6156efede970d9d9c1	Bacteria	Actinobacteriota	Acidimicrobiia	Microtrichales	Ilumatobacteraceae	CL500_29_marine_group
	Rhizosphere	Non-fertilized	0.0406455	4.06719	-2.40187	0.344836	-6.96524	3.27845e-12	1.92742e-11	abc43c782b2b11738b5abd7a796e382d	Bacteria	Proteobacteria	Gammaproteobacteria	Burkholderiales	Comamonadaceae	Rhizobacter
	Rhizosphere	Non-fertilized	0.0435216	4.35499	-1.95076	0.280598	-6.95215	3.5975e-12	2.1052e-11	b2a7c8edf036b8dbe84e3db3355db87c	Bacteria	Chloroflexi	Anaerolineae	SBR1031	uncultured_bacterium
	Rhizosphere	Non-fertilized	0.104904	10.4972	-2.36704	0.343284	-6.89528	5.37605e-12	3.13149e-11	c4641ca0b8a66dc562eaf0db9abf610f	Bacteria	Acidobacteriota	Acidobacteriae	Acidobacteriales	Acidobacteriaceae__Subgroup_1
	Rhizosphere	Non-fertilized	0.0308602	3.08803	-1.7828	0.259495	-6.87028	6.40752e-12	3.69822e-11	4c632a1835564e51412ac74a394d8cc2	Bacteria	Acidobacteriota	Blastocatellia	11_24	uncultured_bacterium
	Rhizosphere	Non-fertilized	0.180054	18.0171	-2.10257	0.307018	-6.84835	7.47084e-12	4.25417e-11	86c5f1c6a59041ec80247a83cb5c43fd	Bacteria	Acidobacteriota	Acidobacteriae	Bryobacterales	Bryobacteraceae
	Rhizosphere	Non-fertilized	0.0343046	3.43269	-2.10466	0.307324	-6.84833	7.47172e-12	4.25417e-11	c1cc3be5aacb086ea1a1fd93cf364ef9	Bacteria	Proteobacteria	Alphaproteobacteria	Rickettsiales	SM2D12	metagenome
	Rhizosphere	Non-fertilized	0.0389296	3.89549	-2.1166	0.310151	-6.82441	8.82852e-12	4.98181e-11	b01aa49080fe5b6830727c9cc3816384	Bacteria	Verrucomicrobiota	Verrucomicrobiae	Opitutales	Opitutaceae
	Rhizosphere	Non-fertilized	0.0528926	5.2927	-2.21257	0.324792	-6.81226	9.60786e-12	5.3736e-11	1b6e04d62f6b08bb52294fb921c6f026	Bacteria	Bacteroidota	Bacteroidia	Chitinophagales	Chitinophagaceae
	Rhizosphere	Non-fertilized	0.0335028	3.35246	-1.83459	0.270485	-6.7826	1.18032e-11	6.54353e-11	fe307d3404cb82eaa41b5d894f6cd0a6	Bacteria	Acidobacteriota	Acidobacteriae	Subgroup_2	uncultured_bacterium
	Rhizosphere	Non-fertilized	0.0846664	8.47215	-2.30319	0.33998	-6.77449	1.24846e-11	6.86109e-11	df62d6fc502a8facfde0e8af203819c0	Bacteria	Acidobacteriota	Blastocatellia	Pyrinomonadales	Pyrinomonadaceae	RB41
	Rhizosphere	Non-fertilized	0.0646243	6.46664	-2.08461	0.308245	-6.76284	1.35317e-11	7.40435e-11	ac92533302e32787fbda2b17bf1fedf9	Bacteria	Acidobacteriota	Acidobacteriae	Acidobacteriales	uncultured	uncultured_bacterium
	Rhizosphere	Non-fertilized	0.0546088	5.46443	-2.10145	0.311007	-6.75691	1.40965e-11	7.68015e-11	8298540d7b4b395f4b16979a5faf7c85	Bacteria	Proteobacteria	Gammaproteobacteria	Burkholderiales	Methylophilaceae
	Rhizosphere	Non-fertilized	0.0367127	3.67366	-2.22455	0.329495	-6.75139	1.46438e-11	7.94411e-11	ccce0f91fbfcb30f774a32eb3948a21f	Bacteria	Bacteroidota	Bacteroidia	Chitinophagales	Chitinophagaceae
	Rhizosphere	Non-fertilized	0.0312689	3.12893	-1.93673	0.28711	-6.74562	1.52372e-11	8.19566e-11	2608624004ff2c3a6bed0aa835abd93a	Bacteria	Proteobacteria	Gammaproteobacteria	Burkholderiales	Comamonadaceae
	Rhizosphere	Non-fertilized	0.0860774	8.61334	-1.83449	0.272335	-6.73616	1.62625e-11	8.71011e-11	f905a61b882fbfd7b7fb7c894fdc4f27	Bacteria	Chloroflexi	Anaerolineae	Anaerolineales	Anaerolineaceae	uncultured	uncultured_bacterium
	Rhizosphere	Non-fertilized	0.0334419	3.34636	-2.06083	0.306847	-6.71615	1.86595e-11	9.95174e-11	a33392a535ae70b0538060d96bd525ef	Bacteria	Proteobacteria	Gammaproteobacteria	Burkholderiales	Oxalobacteraceae	Massilia
	Rhizosphere	Non-fertilized	0.0900344	9.00929	-2.35717	0.351065	-6.71434	1.88918e-11	1.00333e-10	b92b76f9d0506b95a1a38538ba160dc5	Bacteria	Proteobacteria	Gammaproteobacteria	Burkholderiales	Nitrosomonadaceae	MND1	uncultured_bacterium
	Rhizosphere	Non-fertilized	0.0699369	6.99824	-2.20547	0.330021	-6.6828	2.34423e-11	1.23463e-10	df63474f827105047694103274df7419	Bacteria	Proteobacteria	Alphaproteobacteria	Elsterales	uncultured
	Rhizosphere	Non-fertilized	0.0947867	9.48484	-2.44864	0.367604	-6.66109	2.71806e-11	1.42557e-10	122b9bfc013b73d3e11323cd86c6f116	Bacteria	Acidobacteriota	Acidobacteriae	Acidobacteriales	uncultured
	Rhizosphere	Non-fertilized	0.0586113	5.86495	-2.39261	0.359926	-6.6475	2.98108e-11	1.55706e-10	9d2abd934b1b01fdea39c8f2929b9420	Bacteria	Desulfobacterota	Desulfuromonadia	Geobacterales	Geobacteraceae	uncultured	uncultured_bacterium
	Rhizosphere	Non-fertilized	0.0332642	3.32858	-2.04877	0.309167	-6.62674	3.43185e-11	1.78513e-10	01e3bad4a15871f13e207b0eaaa4a81f	Bacteria	Verrucomicrobiota	Verrucomicrobiae	Pedosphaerales	Pedosphaeraceae
	Rhizosphere	Non-fertilized	0.103274	10.3341	-2.03609	0.30744	-6.62272	3.52657e-11	1.82688e-10	9108a23934a782a21565e741d036eddc	Bacteria	Acidobacteriota	Acidobacteriae	Solibacterales	Solibacteraceae
	Rhizosphere	Non-fertilized	0.0852533	8.53088	-2.41697	0.365775	-6.6078	3.90076e-11	2.00429e-10	720c0365474e9f2c8adb08d1a5068da2	Bacteria	Proteobacteria	Gammaproteobacteria	Burkholderiales	Oxalobacteraceae	Massilia	uncultured_bacterium
	Rhizosphere	Non-fertilized	0.0513333	5.13667	-2.21157	0.335527	-6.59132	4.35948e-11	2.23092e-10	65b3e15201747b471d7dc20c0d2ef2c8	Bacteria	Bacteroidota	Bacteroidia	Sphingobacteriales	Sphingobacteriaceae	Mucilaginibacter
	Rhizosphere	Non-fertilized	0.0583937	5.84317	-1.94682	0.295415	-6.59011	4.39501e-11	2.24004e-10	35ddf0f7896f49aa051eb1cbeee34074	Bacteria	Bacteroidota	Bacteroidia	Chitinophagales	Chitinophagaceae
	Rhizosphere	Non-fertilized	0.0719281	7.19749	-2.14937	0.326472	-6.58363	4.59097e-11	2.33052e-10	737ba4b2fffe3bcafcba92e76947b9bd	Bacteria	Proteobacteria	Alphaproteobacteria	Caulobacterales	Caulobacteraceae	Asticcacaulis	uncultured_Asticcacaulis_sp_
	Rhizosphere	Non-fertilized	0.0443106	4.43395	-2.04217	0.310374	-6.5797	4.71414e-11	2.37397e-10	ec38d22947bd1c35a5e6981611a79383	Bacteria	WPS_2	uncultured_bacterium
	Rhizosphere	Non-fertilized	0.036101	3.61244	-2.20168	0.334696	-6.57816	4.76307e-11	2.3891e-10	729c23767c2a191bbfd44a35fc2bea3c	Bacteria	Verrucomicrobiota	Verrucomicrobiae	Pedosphaerales	Pedosphaeraceae	uncultured
	Rhizosphere	Non-fertilized	0.0533453	5.338	-2.15534	0.328835	-6.55446	5.58431e-11	2.78995e-10	d648335d347c21b6429283282986f865	Bacteria	Bacteroidota	Bacteroidia	Cytophagales	Microscillaceae	uncultured	uncultured_bacterium
	Rhizosphere	Non-fertilized	0.0923513	9.24113	-2.32523	0.35583	-6.53465	6.37565e-11	3.16032e-10	ea6ac6c4e37caf0d1119ec013c2d83d9	Bacteria	Acidobacteriota	Acidobacteriae	Solibacterales	Solibacteraceae	Candidatus_Solibacter	uncultured_Acidobacteria_bacterium
	Rhizosphere	Non-fertilized	0.0304453	3.04651	-1.89511	0.290508	-6.52344	6.8713e-11	3.36674e-10	8869b95c6a77fd5682869dd87554a189	Bacteria	Bacteroidota	Bacteroidia	Sphingobacteriales	env_OPS_17	uncultured_bacterium
	Rhizosphere	Non-fertilized	0.11954	11.9618	-2.05362	0.314806	-6.52342	6.87199e-11	3.36674e-10	80f106e008315d9127de87edfa74dc5d	Bacteria	Verrucomicrobiota	Verrucomicrobiae	Pedosphaerales	Pedosphaeraceae	Ellin517
	Rhizosphere	Non-fertilized	0.0997797	9.98446	-1.99502	0.306079	-6.51797	7.12639e-11	3.4779e-10	1537994682917b8242c1cf86e4c59740	Bacteria	Proteobacteria	Alphaproteobacteria	Reyranellales	Reyranellaceae	uncultured	uncultured_bacterium
	Rhizosphere	Non-fertilized	0.0389277	3.8953	-2.32567	0.356884	-6.51659	7.19233e-11	3.49658e-10	6f1640607e0f9807305c0bb4ef2fe98d	Bacteria	Proteobacteria	Gammaproteobacteria	Burkholderiales	Oxalobacteraceae	Massilia	uncultured_bacterium
	Rhizosphere	Non-fertilized	0.0446133	4.46423	-1.94907	0.301527	-6.46401	1.01966e-10	4.9193e-10	21f47bfba1a1d792dd0885212d044285	Bacteria	Chloroflexi	Anaerolineae	SBR1031	A4b
	Rhizosphere	Non-fertilized	0.0355914	3.56146	-2.1733	0.337739	-6.43484	1.23604e-10	5.94051e-10	ef82cfccd8df653937d3f6588efde16d	Bacteria	Verrucomicrobiota	Verrucomicrobiae	Opitutales	Opitutaceae
	Rhizosphere	Non-fertilized	0.0340562	3.40784	-2.09533	0.326004	-6.4273	1.29889e-10	6.19547e-10	7168cdc6a1904d0b5c8ba38e66d68357	Bacteria	Bacteroidota	Bacteroidia	Sphingobacteriales	Sphingobacteriaceae	Mucilaginibacter
	Rhizosphere	Non-fertilized	0.0570753	5.71124	-2.14274	0.333739	-6.4204	1.35918e-10	6.45868e-10	c708e7fa1ad7f0abe8b75bc6fe50b08b	Bacteria	Verrucomicrobiota	Verrucomicrobiae	Pedosphaerales	Pedosphaeraceae	uncultured	uncultured_bacterium
	Rhizosphere	Non-fertilized	0.0291159	2.91348	-1.81751	0.285486	-6.36638	1.93542e-10	9.12824e-10	f4c15902c87e853d53a7a898986bd496	Bacteria	Proteobacteria	Alphaproteobacteria	Rickettsiales	SM2D12	uncultured_bacterium
	Rhizosphere	Non-fertilized	0.0327074	3.27287	-2.0213	0.319506	-6.32633	2.51062e-10	1.17101e-09	ccdc449db080c1596985a63f9d632440	Bacteria	Fibrobacterota	Fibrobacteria	Fibrobacterales	Fibrobacteraceae	possible_genus_04	uncultured_bacterium
	Rhizosphere	Non-fertilized	0.111488	11.156	-2.35931	0.373042	-6.32451	2.54032e-10	1.1805e-09	883ace953788f1bb578cd83accfdedee	Bacteria	Acidobacteriota	Acidobacteriae	Solibacterales	Solibacteraceae	Candidatus_Solibacter
	Rhizosphere	Non-fertilized	0.0740661	7.41143	-1.85685	0.294516	-6.30474	2.88686e-10	1.33663e-09	17e528975fc8445495bd4582f44351f0	Bacteria	Proteobacteria	Gammaproteobacteria	Burkholderiales	Methylophilaceae
	Rhizosphere	Non-fertilized	0.16318	16.3286	-2.149	0.343274	-6.26029	3.84252e-10	1.77261e-09	47b91fdd284f749826068a6a1cdb1ba0	Bacteria	Verrucomicrobiota	Verrucomicrobiae	Chthoniobacterales	Chthoniobacteraceae	Candidatus_Udaeobacter
	Rhizosphere	Non-fertilized	0.0726325	7.26798	-2.1818	0.34932	-6.24584	4.21538e-10	1.93754e-09	97cfd33b0f098af0d89359665ddd0d22	Bacteria	Gemmatimonadota	Gemmatimonadetes	Gemmatimonadales	Gemmatimonadaceae	Gemmatimonas	uncultured_bacterium
	Rhizosphere	Non-fertilized	0.0302697	3.02894	-1.88478	0.301933	-6.24238	4.3095e-10	1.97363e-09	10b2963e0287186de763bbcaa38a8ae2	Bacteria	Proteobacteria	Alphaproteobacteria	Rhodospirillales	uncultured	uncultured_bacterium
	Rhizosphere	Non-fertilized	0.116046	11.6121	-1.92183	0.308063	-6.23843	4.41978e-10	2.00826e-09	12007c1e8d521b890e4d1e2a5b886584	Bacteria	Bacteroidota	Bacteroidia	Chitinophagales	Chitinophagaceae	Terrimonas	uncultured_bacterium
	Rhizosphere	Non-fertilized	0.0653647	6.54072	-1.89444	0.303695	-6.23797	4.43279e-10	2.00826e-09	21a6f0387cfbb2deb3ab75779a2aa71b	Bacteria	Chloroflexi	Anaerolineae	SBR1031	uncultured_bacterium
	Rhizosphere	Non-fertilized	0.0794295	7.94811	-1.55714	0.249838	-6.23262	4.58709e-10	2.06338e-09	146b58fa341ab13d72b95111dabbed63	Bacteria	Proteobacteria	Alphaproteobacteria	Caulobacterales	Hyphomonadaceae	SWB02	uncultured_bacterium
	Rhizosphere	Non-fertilized	0.0359068	3.59301	-1.5603	0.252329	-6.18362	6.26485e-10	2.79815e-09	573e429a8ff291ef1b790b15e32640c0	Bacteria	Patescibacteria	Dojkabacteria	uncultured_bacterium
	Rhizosphere	Non-fertilized	0.0373796	3.74039	-1.94732	0.315041	-6.18117	6.36269e-10	2.83185e-09	885a7d35279bc53d200cbc75c45b44d2	Bacteria	Bacteroidota	Bacteroidia	Cytophagales	Microscillaceae	uncultured
	Rhizosphere	Non-fertilized	0.0488471	4.88789	-2.07676	0.336232	-6.17659	6.55015e-10	2.89489e-09	10539e859bec48206cff4f56d74ba284	Bacteria	Verrucomicrobiota	Verrucomicrobiae	Pedosphaerales	Pedosphaeraceae
	Rhizosphere	Non-fertilized	0.0682484	6.82928	-2.10553	0.342159	-6.15368	7.57072e-10	3.3227e-09	a73c7e68219e9fa93eb4b205e9a09386	Bacteria	Proteobacteria	Alphaproteobacteria	Rhizobiales	Xanthobacteraceae	Rhodoplanes	uncultured_bacterium
	Rhizosphere	Non-fertilized	0.0861503	8.62063	-2.07076	0.336638	-6.15129	7.68543e-10	3.36138e-09	edbdfecec02beb2f402d2870b3111f21	Bacteria	Myxococcota	Polyangia	Haliangiales	Haliangiaceae	Haliangium	uncultured_bacterium
	Rhizosphere	Non-fertilized	0.0357029	3.57261	-1.96573	0.320041	-6.14211	8.1433e-10	3.53716e-09	b9cdd27e439360863d18c2d24d6d432b	Bacteria	Cyanobacteria	Vampirivibrionia	Obscuribacterales	Obscuribacteraceae	uncultured_bacterium
	Rhizosphere	Non-fertilized	0.0291757	2.91947	-1.82457	0.298145	-6.11973	9.37321e-10	4.0436e-09	8fd04850b80d9a205881a7e84fda6572	Bacteria	Proteobacteria	Alphaproteobacteria	Rhodospirillales	uncultured	uncultured_bacterium
	Rhizosphere	Non-fertilized	0.11924	11.9317	-1.99974	0.327234	-6.11103	9.89886e-10	4.25584e-09	6fb22cf99d1b44b1ce29175fdf78730d	Bacteria	Bacteroidota	Bacteroidia	Sphingobacteriales	Sphingobacteriaceae	Mucilaginibacter	uncultured_bacterium
	Rhizosphere	Non-fertilized	0.135041	13.5129	-1.95289	0.320055	-6.10172	1.04935e-09	4.4962e-09	50537893d120a6f66ac3b1751b846bb5	Bacteria	Acidobacteriota	Holophagae	Subgroup_7	uncultured_bacterium
	Rhizosphere	Non-fertilized	0.0310504	3.10706	-1.92674	0.315984	-6.0976	1.07675e-09	4.59802e-09	0c3e973d9bd636a5b6be0c5b7eee052f	Bacteria	Bacteroidota	Bacteroidia	Cytophagales	Microscillaceae	Chryseolinea
	Rhizosphere	Non-fertilized	0.0316675	3.16881	-1.95556	0.320857	-6.0948	1.09574e-09	4.66337e-09	aec4bc41fe61f62bc363802bd1daa891	Bacteria	Proteobacteria	Gammaproteobacteria	Burkholderiales	Rhodocyclaceae
	Rhizosphere	Non-fertilized	0.0913293	9.13887	-2.20201	0.362051	-6.08206	1.18648e-09	5.01573e-09	3d83d5d905429ce4dc178fe523b4dc7a	Bacteria	Verrucomicrobiota	Verrucomicrobiae	Chthoniobacterales	Chthoniobacteraceae	Chthoniobacter
	Rhizosphere	Non-fertilized	0.0649748	6.5017	-1.76811	0.291625	-6.06295	1.33644e-09	5.63088e-09	c16f926a3c0a628eae2f5699da7b95bf	Bacteria	Chloroflexi	OLB14
	Rhizosphere	Non-fertilized	0.125304	12.5385	-2.09546	0.346619	-6.04542	1.49022e-09	6.25793e-09	f25bf1846b2a3a82963ea689878b28a8	Bacteria	Acidobacteriota	Acidobacteriae	Subgroup_2	uncultured_bacterium
	Rhizosphere	Non-fertilized	0.151192	15.1291	-2.01473	0.333446	-6.04215	1.52071e-09	6.36482e-09	682507e334c4c66d04eb35ab072a1014	Bacteria	Proteobacteria	Gammaproteobacteria	Burkholderiales	Nitrosomonadaceae	Ellin6067	uncultured_bacterium
	Rhizosphere	Non-fertilized	0.215307	21.5447	-1.65303	0.27417	-6.02923	1.64746e-09	6.87256e-09	c8ca060918ac2068370783208760b37c	Bacteria	Proteobacteria	Alphaproteobacteria	Elsterales	uncultured
	Rhizosphere	Non-fertilized	0.0728169	7.28642	-2.02793	0.336738	-6.02228	1.71978e-09	7.15068e-09	b75c08dc08f6be457c53db88aa356086	Bacteria	Proteobacteria	Gammaproteobacteria	Oceanospirillales	Pseudohongiellaceae
	Rhizosphere	Non-fertilized	0.0336266	3.36485	-1.76583	0.293436	-6.01778	1.76828e-09	7.32823e-09	48433fed532f348ef448d89a3ae2241e	Bacteria	Elusimicrobiota	Elusimicrobia	Lineage_IV	uncultured_bacterium
	Rhizosphere	Non-fertilized	0.0323956	3.24167	-1.66817	0.278326	-5.99357	2.05284e-09	8.47971e-09	7cf68990f263b618dc1ff52609c8a6cf	Bacteria	Proteobacteria	Gammaproteobacteria	Xanthomonadales	Xanthomonadaceae	Lysobacter
	Rhizosphere	Non-fertilized	0.0998746	9.99396	-1.7148	0.289107	-5.93138	3.00407e-09	1.22488e-08	a7892f4837fa48b80a03cb10342cc4f1	Bacteria	Acidobacteriota	Blastocatellia	Blastocatellales	Blastocatellaceae	uncultured	uncultured_bacterium
	Rhizosphere	Non-fertilized	0.0309781	3.09982	-1.91848	0.324642	-5.90951	3.43119e-09	1.38563e-08	a777f324d7868d8ea0fe29ba4770d854	Bacteria	Proteobacteria	Gammaproteobacteria	Burkholderiales	Rhodocyclaceae	Ferribacterium
	Rhizosphere	Non-fertilized	0.0836235	8.36778	-2.0861	0.35365	-5.89877	3.66218e-09	1.46992e-08	d9da84c0a214df375ead3daf097fb598	Bacteria	Bacteroidota	Bacteroidia	Chitinophagales	Chitinophagaceae	Puia
	Rhizosphere	Non-fertilized	0.0584647	5.85028	-1.82014	0.308565	-5.89873	3.66317e-09	1.46992e-08	87195e67953aa205214cb9ac13491cb9	Bacteria	Acidobacteriota	Blastocatellia	11_24	uncultured_bacterium
	Rhizosphere	Non-fertilized	0.0359239	3.59473	-1.6721	0.28433	-5.88083	4.08221e-09	1.63288e-08	3cc312c9a906cdaf7af32d4eacf3a654	Bacteria	Proteobacteria	Alphaproteobacteria	Azospirillales	Inquilinaceae	Inquilinus
	Rhizosphere	Non-fertilized	0.0826878	8.27415	-2.07284	0.353967	-5.85602	4.74079e-09	1.89033e-08	a7d67e3ee5decdf1e34d4fc602cae238	Bacteria	Bacteroidota	Bacteroidia	Cytophagales	Microscillaceae	uncultured	uncultured_bacterium
	Rhizosphere	Non-fertilized	0.0852437	8.52992	-1.87415	0.320738	-5.84325	5.11913e-09	2.03477e-08	d430667800e9cec2adcfe067d23d9e14	Bacteria	Bacteroidota	Bacteroidia	Chitinophagales	Chitinophagaceae
	Rhizosphere	Non-fertilized	0.128178	12.8261	-2.09407	0.358575	-5.83998	5.22074e-09	2.06219e-08	68749605bb69a6ad8fbfe861916f8fc8	Bacteria	Nitrospirota	Nitrospiria	Nitrospirales	Nitrospiraceae	Nitrospira	uncultured_bacterium
	Rhizosphere	Non-fertilized	0.0606675	6.0707	-1.88888	0.323588	-5.8373	5.30529e-09	2.08906e-08	e8844d3a7861952312cda16359a9a52e	Bacteria	Acidobacteriota	Acidobacteriae	Subgroup_2	uncultured_bacterium
	Rhizosphere	Non-fertilized	0.045302	4.53315	-1.70771	0.292728	-5.83378	5.41845e-09	2.127e-08	9f69bf1818304f4266a1c96ef97a3cda	Bacteria	Acidobacteriota	Subgroup_22	uncultured_bacterium
	Rhizosphere	Non-fertilized	0.101614	10.168	-1.98298	0.341189	-5.81197	6.17419e-09	2.41615e-08	9d918e6bf098f26ddf77555b15d75df0	Bacteria	Bacteroidota	Bacteroidia	Sphingobacteriales	Sphingobacteriaceae	Mucilaginibacter
	Rhizosphere	Non-fertilized	0.199684	19.9814	-1.92097	0.331456	-5.79556	6.80953e-09	2.64026e-08	682d61eb5aa43030a30966968acb3f08	Bacteria	Acidobacteriota	Vicinamibacteria	Vicinamibacterales	Vicinamibacteraceae	uncultured_bacterium
	Rhizosphere	Non-fertilized	0.0269778	2.69953	-1.66138	0.286779	-5.79323	6.90468e-09	2.66896e-08	ba4fd50b2011737485389bed66c0b260	Bacteria	Acidobacteriota	Acidobacteriae	Acidobacteriales	uncultured	uncultured_bacterium
	Rhizosphere	Non-fertilized	0.0427747	4.28025	-1.79236	0.309626	-5.78878	7.09004e-09	2.73226e-08	1d4c7e75e0c134e69b2d5cff8efa2fd2	Bacteria	Bacteroidota	Bacteroidia	Sphingobacteriales	Sphingobacteriaceae	Mucilaginibacter
	Rhizosphere	Non-fertilized	0.0474351	4.7466	-1.99492	0.344685	-5.78765	7.13761e-09	2.74223e-08	6f26adf89852d84d25b40937c4ef5929	Bacteria	Bacteroidota	Bacteroidia	Sphingobacteriales	Sphingobacteriaceae	Mucilaginibacter
	Rhizosphere	Non-fertilized	0.0462056	4.62357	-1.44828	0.252754	-5.73	1.0043e-08	3.84677e-08	f7df07512b80d985b360fc621a0893ea	Bacteria	Proteobacteria	Gammaproteobacteria	Steroidobacterales	Steroidobacteraceae
	Rhizosphere	Non-fertilized	0.0343006	3.43229	-1.71562	0.302745	-5.66687	1.45431e-08	5.52025e-08	718fa3305491c84b8205ce44f45a5517	Bacteria	Proteobacteria	Alphaproteobacteria	Rhodobacterales	Rhodobacteraceae	Rhodobacter	uncultured_bacterium
	Rhizosphere	Non-fertilized	0.071762	7.18087	-2.13825	0.377522	-5.6639	1.47972e-08	5.59991e-08	3593ef064e532c2d3c9d4526394deb42	Bacteria	Bacteroidota	Bacteroidia	Cytophagales	Microscillaceae	uncultured	uncultured_bacterium
	Rhizosphere	Non-fertilized	0.0613657	6.14056	-1.95254	0.345492	-5.65149	1.59063e-08	6.00166e-08	07afe1fa94663422a298446f0a00bc54	Bacteria	Fibrobacterota	Fibrobacteria	Fibrobacterales	Fibrobacteraceae	possible_genus_04
	Rhizosphere	Non-fertilized	0.117711	11.7787	-1.62532	0.29006	-5.60339	2.10201e-08	7.88409e-08	daceee671a50aa3503b00146865a918c	Bacteria	Acidobacteriota	Subgroup_22	uncultured_bacterium
	Rhizosphere	Non-fertilized	0.0295102	2.95294	-1.6841	0.300904	-5.5968	2.18341e-08	8.16518e-08	1af18bc818a3ce38ad280f5e8fa490dd	Bacteria	Verrucomicrobiota	Verrucomicrobiae	Opitutales	Opitutaceae
	Rhizosphere	Non-fertilized	0.0498928	4.99252	-1.91912	0.343085	-5.59372	2.22251e-08	8.28687e-08	98ed1c23a4cdbef4173bafd9a88f410a	Bacteria	Acidobacteriota	Acidobacteriae	Paludibaculum
	Rhizosphere	Non-fertilized	0.0894296	8.94878	-1.57682	0.282019	-5.59119	2.25525e-08	8.35964e-08	0b5c3485e26d489a5d7a17e06c019808	Bacteria	Verrucomicrobiota	Verrucomicrobiae	Pedosphaerales	Pedosphaeraceae	uncultured_bacterium
	Rhizosphere	Non-fertilized	0.0412535	4.12803	-1.75343	0.314178	-5.581	2.39135e-08	8.83819e-08	67648b6fd1e3cb8ff42b4c5aa30a07e4	Bacteria	Verrucomicrobiota	Verrucomicrobiae	Chthoniobacterales	Chthoniobacteraceae	Chthoniobacter	uncultured_bacterium
	Rhizosphere	Non-fertilized	0.0268664	2.68839	-1.66912	0.299169	-5.57919	2.41641e-08	8.9048e-08	53a007a2e6a96fd6a229d18b8c467e42	Bacteria	Acidobacteriota	Acidobacteriae	Solibacterales	Solibacteraceae	Candidatus_Solibacter	uncultured_bacterium
	Rhizosphere	Non-fertilized	0.0532054	5.324	-1.92692	0.345746	-5.57323	2.50065e-08	9.18842e-08	169472f2496f23d81f75c3bf4bd2f918	Bacteria	Verrucomicrobiota	Verrucomicrobiae	Pedosphaerales	Pedosphaeraceae	uncultured	uncultured_bacterium
	Rhizosphere	Non-fertilized	0.0736471	7.3695	-1.83668	0.332215	-5.52858	3.22828e-08	1.17257e-07	028814d5ddbc77cbe7dfc019e2f80420	Bacteria	Proteobacteria	Gammaproteobacteria	Xanthomonadales	Xanthomonadaceae	Lysobacter
	Rhizosphere	Non-fertilized	0.0370096	3.70336	-1.51533	0.274681	-5.51669	3.45438e-08	1.24753e-07	c1009130d8a35a76a22adb5dc27821d0	Bacteria	Acidobacteriota	Subgroup_22	uncultured_bacterium
	Rhizosphere	Non-fertilized	0.0420398	4.20671	-1.71426	0.311443	-5.50424	3.70756e-08	1.33515e-07	b318f1fc7f2c366a7c88f86827bfc8ff	Bacteria	Acidobacteriota	Acidobacteriae	Acidobacteriales	uncultured
	Rhizosphere	Non-fertilized	0.057101	5.71381	-1.91948	0.349544	-5.49138	3.98812e-08	1.42804e-07	b37f2a7bface047f5bf23fe551f1b3e7	Bacteria	Chloroflexi	Chloroflexia	Chloroflexales	Roseiflexaceae	uncultured	uncultured_bacterium
	Rhizosphere	Non-fertilized	0.0416477	4.16748	-1.70947	0.311583	-5.48642	4.10169e-08	1.46456e-07	d9ad46a770fc9f851fe4835b634f8b56	Bacteria	Bacteroidota	Bacteroidia	Sphingobacteriales
	Rhizosphere	Non-fertilized	0.102106	10.2173	-1.70964	0.311788	-5.48334	4.17371e-08	1.48608e-07	6c9d987f6ffc79ed07ed399661ba73de	Bacteria	Acidobacteriota	Vicinamibacteria	Vicinamibacterales	uncultured	uncultured_bacterium
	Rhizosphere	Non-fertilized	0.141318	14.141	-1.47899	0.270011	-5.47752	4.31327e-08	1.53145e-07	df349c197fec85fb98fc5bf848b64ada	Bacteria	Proteobacteria	Gammaproteobacteria	Xanthomonadales	Rhodanobacteraceae	Rhodanobacter
	Rhizosphere	Non-fertilized	0.0371006	3.71247	-1.58892	0.290147	-5.47628	4.3435e-08	1.53787e-07	db4524bf98be23f5b3f731069eaeef0d	Bacteria	Bacteroidota	Bacteroidia	Sphingobacteriales	env_OPS_17
	Rhizosphere	Non-fertilized	0.0402232	4.02494	-1.79019	0.327444	-5.46716	4.5731e-08	1.60613e-07	0243a6914de27841f07cc26f99c43f5d	Bacteria	Bacteroidota	Bacteroidia	Chitinophagales	Chitinophagaceae	Chitinophaga
	Rhizosphere	Non-fertilized	0.176377	17.6491	-1.74806	0.319806	-5.46601	4.60276e-08	1.61161e-07	690afc4f064cc2c1ec0ffed10785ddd4	Bacteria	Proteobacteria	Alphaproteobacteria	Rhizobiales	Rhizobiales_Incertae_Sedis	Nordella
	Rhizosphere	Non-fertilized	0.126275	12.6357	-1.83783	0.336399	-5.46324	4.67532e-08	1.63249e-07	fd2ffb6c61bdfd854d7ffc0e24e5cd08	Bacteria	Proteobacteria	Gammaproteobacteria	Burkholderiales	Comamonadaceae	Rhizobacter
	Rhizosphere	Non-fertilized	0.234088	23.424	-2.13124	0.39086	-5.45268	4.96156e-08	1.72766e-07	c0e56b3a2f018cb7dc3c434664ceaa51	Bacteria	Acidobacteriota	Acidobacteriae	Solibacterales	Solibacteraceae	Candidatus_Solibacter
	Rhizosphere	Non-fertilized	0.0288074	2.88262	-1.81379	0.333137	-5.44458	5.19275e-08	1.8032e-07	38f9c0f68dcf701ac07611edd75418f1	Bacteria	Proteobacteria	Gammaproteobacteria	Burkholderiales	Comamonadaceae	Rhizobacter
	Rhizosphere	Non-fertilized	0.0479656	4.79968	-1.59622	0.294066	-5.42808	5.69628e-08	1.96188e-07	79c5f8cdcbed94e0517db71c8ee66d71	Bacteria	Proteobacteria	Alphaproteobacteria	Elsterales	uncultured
	Rhizosphere	Non-fertilized	0.0752938	7.53428	-1.5848	0.292614	-5.416	6.09465e-08	2.08881e-07	b665813eb691b4016d3dc9ff180d8b5c	Bacteria	Acidobacteriota	Acidobacteriae	Acidobacteriales	uncultured
	Rhizosphere	Non-fertilized	0.0522012	5.22351	-1.70356	0.314547	-5.41591	6.09786e-08	2.08881e-07	377472833550a9d8f6776bedb601bced	Bacteria	Proteobacteria	Alphaproteobacteria	Caulobacterales	Caulobacteraceae	uncultured
	Rhizosphere	Non-fertilized	0.0493944	4.94265	-1.62292	0.299788	-5.41355	6.17871e-08	2.11078e-07	92fa06b88829e2d3dea3e17fb83a096f	Bacteria	Proteobacteria	Gammaproteobacteria	Burkholderiales	Nitrosomonadaceae	Ellin6067
	Rhizosphere	Non-fertilized	0.0357202	3.57435	-1.80582	0.334312	-5.4016	6.60484e-08	2.25027e-07	44c935f1f1ea0e3a2634128f5288d0a1	Bacteria	Verrucomicrobiota	Verrucomicrobiae	Pedosphaerales	Pedosphaeraceae	uncultured
	Rhizosphere	Non-fertilized	0.0424522	4.24798	-1.79717	0.333808	-5.38384	7.2912e-08	2.4708e-07	187b755467bf941c90e0ae3850b24799	Bacteria	Bacteroidota	Bacteroidia	Cytophagales	Microscillaceae	uncultured
	Rhizosphere	Non-fertilized	0.0274531	2.74709	-1.7073	0.319806	-5.33853	9.3701e-08	3.14995e-07	6bf590a0d6c51524643e950671a59d54	Bacteria	Bacteroidota	Bacteroidia	Cytophagales	Microscillaceae	uncultured	uncultured_bacterium
	Rhizosphere	Non-fertilized	0.17315	17.3263	-1.80335	0.339382	-5.31362	1.0747e-07	3.60323e-07	650fc5889a71eb9de2137ab20053144a	Bacteria	Proteobacteria	Alphaproteobacteria	Elsterales	uncultured	uncultured_bacterium
	Rhizosphere	Non-fertilized	0.0258591	2.58759	-1.48679	0.279854	-5.31274	1.07992e-07	3.61116e-07	ffaaca7adbdd0c1158c9c5395cd1409f	Bacteria	Bdellovibrionota	Oligoflexia	Silvanigrellales	Silvanigrellaceae	Silvanigrella
	Rhizosphere	Non-fertilized	0.218169	21.831	-2.11408	0.398359	-5.30698	1.11459e-07	3.71728e-07	5d76eeef2136838859d2d7721f51c1b1	Bacteria	Verrucomicrobiota	Verrucomicrobiae	Pedosphaerales	Pedosphaeraceae	ADurb_Bin063_1
	Rhizosphere	Non-fertilized	0.0555907	5.56268	-1.67426	0.315533	-5.30614	1.11974e-07	3.7246e-07	6d76d0da1b52f9ee5e64554dab012c3e	Bacteria	Proteobacteria	Gammaproteobacteria	Gammaproteobacteria_Incertae_Sedis	Unknown_Family	Acidibacter	uncultured_bacterium
	Rhizosphere	Non-fertilized	0.0561512	5.61877	-1.74247	0.328714	-5.30088	1.15248e-07	3.82344e-07	bfb24e939df96f804b70108e07380ba9	Bacteria	WPS_2	uncultured_bacterium
	Rhizosphere	Non-fertilized	0.032252	3.2273	-1.59096	0.300248	-5.29881	1.16562e-07	3.8569e-07	147b9e97e67185b07a30fb0e46d62171	Bacteria	Armatimonadota	Chthonomonadetes	Chthonomonadales	uncultured_bacterium
	Rhizosphere	Non-fertilized	0.241972	24.213	-1.91971	0.363255	-5.28474	1.25885e-07	4.14371e-07	bb871cbf60b4547906163454c0508ca1	Bacteria	Proteobacteria	Alphaproteobacteria	Caulobacterales	Caulobacteraceae
	Rhizosphere	Non-fertilized	0.130922	13.1007	-1.54787	0.293342	-5.27666	1.3156e-07	4.31928e-07	fb234daa950a68b7bbadb65c6084cc22	Bacteria	Acidobacteriota	Vicinamibacteria	Vicinamibacterales	Vicinamibacteraceae	uncultured_bacterium
	Rhizosphere	Non-fertilized	0.0237675	2.3783	-1.42628	0.271043	-5.26221	1.42334e-07	4.66088e-07	757cd0d188b63680612609b23a5687db	Bacteria	Patescibacteria	Parcubacteria	Candidatus_Kaiserbacteria	uncultured_bacterium
	Rhizosphere	Non-fertilized	0.134535	13.4622	-1.72142	0.32944	-5.2253	1.73873e-07	5.63526e-07	5ad882927db37242251df94947762fa9	Bacteria	Acidobacteriota	Holophagae	Subgroup_7	uncultured_bacterium
	Rhizosphere	Non-fertilized	0.0489198	4.89516	-1.56599	0.302122	-5.18329	2.18003e-07	7.0295e-07	84db4921f095705c56834e78b0f3cb44	Bacteria	Gemmatimonadota	Gemmatimonadetes	Gemmatimonadales	Gemmatimonadaceae	uncultured	uncultured_bacterium
	Rhizosphere	Non-fertilized	0.04741	4.74409	-1.74041	0.336108	-5.17812	2.2413e-07	7.20865e-07	d77680d5569ae633e55d30faab6d891f	Bacteria	Bacteroidota	Bacteroidia	Chitinophagales	Chitinophagaceae	Puia
	Rhizosphere	Non-fertilized	0.0263891	2.64063	-1.61144	0.311303	-5.17644	2.2616e-07	7.25549e-07	579e3831557e3edcc8835586a6a688d3	Bacteria	Desulfobacterota	Desulfuromonadia	Geobacterales	Geobacteraceae	Geobacter	uncultured_bacterium
	Rhizosphere	Non-fertilized	0.0627979	6.28388	-1.6152	0.312097	-5.1753	2.27542e-07	7.28134e-07	83c5cc31913de19c7396c99f0afdcb6b	Bacteria	Acidobacteriota	Acidobacteriae	Acidobacteriales	uncultured	uncultured_bacterium
	Rhizosphere	Non-fertilized	0.258023	25.8191	-1.66438	0.322165	-5.16623	2.38868e-07	7.62447e-07	7d072fcacdf1e688b1d7ce87ec18d825	Bacteria	Acidobacteriota	Acidobacteriae	Bryobacterales	Bryobacteraceae	Bryobacter
	Rhizosphere	Non-fertilized	0.0625755	6.26162	-1.8882	0.367905	-5.1323	2.86218e-07	9.08994e-07	c6b3f7f976a15054e41e42974ec81a3c	Bacteria	Bacteroidota	Bacteroidia	Cytophagales	Microscillaceae
	Rhizosphere	Non-fertilized	0.0661407	6.61837	-1.69574	0.330519	-5.13054	2.88914e-07	9.15257e-07	2118b490ea920840898c493788ccdba7	Bacteria	Proteobacteria	Gammaproteobacteria	Burkholderiales	TRA3_20
	Rhizosphere	Non-fertilized	0.0235389	2.35542	-1.41411	0.276253	-5.1189	3.07324e-07	9.71144e-07	566d4af99827d4f163fc4010db784795	Bacteria	Acidobacteriota	Holophagae	Holophagales	Holophagaceae	uncultured
	Rhizosphere	Non-fertilized	0.0362766	3.63002	-1.69205	0.330826	-5.11463	3.14362e-07	9.90907e-07	49de6f3a9a4cbcc9d7d775ec3845cc38	Bacteria	Myxococcota	Polyangia	Haliangiales	Haliangiaceae
	Rhizosphere	Non-fertilized	0.0890906	8.91486	-1.70436	0.334269	-5.09878	3.41847e-07	1.07486e-06	02a054fd777c50b71b6039d1e4fa9a75	Bacteria	Proteobacteria	Alphaproteobacteria	Micropepsales	Micropepsaceae	uncultured	metagenome
	Rhizosphere	Non-fertilized	0.0234142	2.34294	-1.38379	0.271576	-5.09541	3.47994e-07	1.09028e-06	d9d271b79f888ea3497d63426e2c4322	Bacteria	Spirochaetota	Spirochaetia	Spirochaetales	Spirochaetaceae	Spirochaeta_2
	Rhizosphere	Non-fertilized	0.255845	25.6011	-1.60544	0.315092	-5.09514	3.48477e-07	1.09028e-06	3c0cd73cdcc367498763bbe79bb65f7a	Bacteria	Proteobacteria	Gammaproteobacteria	Burkholderiales	Nitrosomonadaceae	Ellin6067	uncultured_bacterium
	Rhizosphere	Non-fertilized	0.0341896	3.42119	-1.53189	0.301178	-5.08634	3.6503e-07	1.13926e-06	6c5ce31863f7541da921d3174120b3a4	Bacteria	Myxococcota	Polyangia	Polyangiales	Polyangiaceae	Polyangium
	Rhizosphere	Non-fertilized	0.0939846	9.40457	-1.67245	0.329962	-5.06863	4.00693e-07	1.24748e-06	6de80a83221369dca1904d5ce3d975bc	Bacteria	Acidobacteriota	Holophagae	Holophagales	Holophagaceae	Holophaga
	Rhizosphere	Non-fertilized	0.0271796	2.71973	-1.45062	0.286624	-5.06106	4.16927e-07	1.29483e-06	67473dcdbe11696739f8cc5b5998fa08	Bacteria	Elusimicrobiota	Elusimicrobia	MVP_88	uncultured_bacterium
	Rhizosphere	Non-fertilized	0.025465	2.54815	-1.53788	0.303956	-5.05953	4.20297e-07	1.3021e-06	c670bbe440f2e52bc6d7fe076790eef0	Bacteria	Desulfobacterota	Desulfuromonadia	Geobacterales	Geobacteraceae	Citrifermentans
	Rhizosphere	Non-fertilized	0.0311106	3.11308	-1.56178	0.310262	-5.03372	4.8104e-07	1.48664e-06	1470e62ff9eadad9806d6c8dfe6991f5	Bacteria	Acidobacteriota	Acidobacteriae	Bryobacterales	Bryobacteraceae	Bryobacter	uncultured_bacterium
	Rhizosphere	Non-fertilized	0.0487408	4.87725	-1.62733	0.323755	-5.02644	4.99672e-07	1.54045e-06	2a61865bf77bd42569f1dc860d0afc5c	Bacteria	Bacteroidota	Bacteroidia	Cytophagales	Microscillaceae	uncultured
	Rhizosphere	Non-fertilized	0.0252473	2.52638	-1.53873	0.306503	-5.02027	5.15997e-07	1.58691e-06	94a53cd189f222608239891ed89068e5	Bacteria	Proteobacteria	Gammaproteobacteria	Burkholderiales	Comamonadaceae	uncultured
	Rhizosphere	Non-fertilized	0.0249836	2.49999	-1.51039	0.301079	-5.0166	5.25952e-07	1.6136e-06	46faf5aad4f088d3c43e15676a464b24	Bacteria	Bacteroidota	Bacteroidia	Cytophagales	Microscillaceae
	Rhizosphere	Non-fertilized	0.0547364	5.4772	-1.72289	0.344354	-5.00326	5.637e-07	1.72105e-06	2ccbc8e442948b1c0d150c0f0bd80f82	Bacteria	Bacteroidota	Bacteroidia	Chitinophagales	Chitinophagaceae	uncultured	uncultured_bacterium
	Rhizosphere	Non-fertilized	0.0927195	9.27798	-1.66762	0.335561	-4.96967	6.70686e-07	2.03786e-06	08ac513c65beb15252a3bc9f60e4d785	Bacteria	Proteobacteria	Gammaproteobacteria	Burkholderiales	Comamonadaceae
	Rhizosphere	Non-fertilized	0.0804843	8.05367	-1.57366	0.317197	-4.96113	7.0085e-07	2.1244e-06	daaa146a330a272f4b4886b2676db177	Bacteria	Proteobacteria	Alphaproteobacteria
	Rhizosphere	Non-fertilized	0.18594	18.6061	-1.87775	0.381918	-4.91662	8.80501e-07	2.65621e-06	53588a0408787e40d7a669c65cd6c62b	Bacteria	Acidobacteriota	Vicinamibacteria	Vicinamibacterales	uncultured	uncultured_Acidobacteria_bacterium
	Rhizosphere	Non-fertilized	0.0715661	7.16126	-1.37581	0.280303	-4.90831	9.1866e-07	2.76473e-06	476efd51dc928c02b7a7585b646b1da9	Bacteria	Bacteroidota	Bacteroidia	Chitinophagales	Chitinophagaceae	uncultured	uncultured_bacterium
	Rhizosphere	Non-fertilized	0.145046	14.514	-1.35269	0.275631	-4.90761	9.21916e-07	2.76794e-06	36f26d2c2df05f3d216bc06af6905c81	Bacteria	Gemmatimonadota	Gemmatimonadetes	Gemmatimonadales	Gemmatimonadaceae	uncultured
	Rhizosphere	Non-fertilized	0.0494031	4.94352	-1.69093	0.344752	-4.90478	9.35326e-07	2.80155e-06	5f0cb6939f6ff206d6240a4bb82c1670	Bacteria	Methylomirabilota	Methylomirabilia	Rokubacteriales	uncultured_bacterium
	Rhizosphere	Non-fertilized	0.0222245	2.22389	-1.30044	0.265361	-4.90066	9.55169e-07	2.84749e-06	2d10e103f5cbfe9bcfaf83e5b9b48a21	Bacteria	Patescibacteria	Parcubacteria	Candidatus_Kaiserbacteria
	Rhizosphere	Non-fertilized	0.0566476	5.66844	-1.5401	0.314781	-4.89261	9.95056e-07	2.95941e-06	938974deaefc4c4d52a9ce1deba9cf47	Bacteria	Proteobacteria	Gammaproteobacteria	Burkholderiales	A21b
	Rhizosphere	Non-fertilized	0.0463069	4.63371	-1.69498	0.346941	-4.88551	1.03163e-06	3.06099e-06	83ba71f9c6659e4090d2da908051a6cc	Bacteria	Proteobacteria	Alphaproteobacteria	uncultured
	Rhizosphere	Non-fertilized	0.178686	17.8802	-1.67864	0.343763	-4.88313	1.04417e-06	3.09093e-06	2e763161add39d8fcf2fc7c736f21896	Bacteria	Chloroflexi	Dehalococcoidia	S085	uncultured_bacterium
	Rhizosphere	Non-fertilized	0.0412	4.12268	-1.58566	0.324921	-4.88013	1.06015e-06	3.13007e-06	ebc33ac08570008b33381fa4036f60e5	Bacteria	Acidobacteriota	Acidobacteriae	Acidobacteriales	uncultured
	Rhizosphere	Non-fertilized	0.183701	18.382	-1.6709	0.34286	-4.87342	1.09684e-06	3.2242e-06	3358e9547f4be911477ca831e4cce9d5	Bacteria	Desulfobacterota	Desulfuromonadia
	Rhizosphere	Non-fertilized	0.0293011	2.93201	-1.51801	0.311914	-4.86675	1.13451e-06	3.31949e-06	3da7506969590f7797608603efd6f728	Bacteria	Desulfobacterota	Desulfuromonadia	Geobacterales	Geobacteraceae	Geobacter	uncultured_bacterium
	Rhizosphere	Non-fertilized	0.0563181	5.63548	-1.63564	0.336565	-4.85981	1.175e-06	3.43003e-06	076b78a3b6c1fadada8bff50621eadd4	Bacteria	Proteobacteria	Alphaproteobacteria	Rhizobiales	Labraceae	Labrys
	Rhizosphere	Non-fertilized	0.0715435	7.159	-1.6961	0.349208	-4.857	1.19175e-06	3.47089e-06	88e33428a9ca3ffb41a52815f0d55340	Bacteria	Latescibacterota	uncultured_bacterium
	Rhizosphere	Non-fertilized	0.0288697	2.88884	-1.55198	0.319601	-4.856	1.19778e-06	3.48044e-06	625a58e2f89659ae23cc82c9d669eda1	Bacteria	Acidobacteriota	Holophagae	Holophagales	Holophagaceae	Geothrix
	Rhizosphere	Non-fertilized	0.0329083	3.29297	-1.4724	0.305329	-4.82233	1.41892e-06	4.10416e-06	d5f2cdc3048702631769b5cd8ae5d0e8	Bacteria	Proteobacteria	Gammaproteobacteria	Burkholderiales	Rhodocyclaceae	uncultured	uncultured_bacterium
	Rhizosphere	Non-fertilized	0.0238287	2.38442	-1.43472	0.298693	-4.80334	1.56044e-06	4.49897e-06	245e12a56e38aa3e63ae0913f6de53ee	Bacteria	Acidobacteriota	Vicinamibacteria	Vicinamibacterales	uncultured	uncultured_Acidobacteria_bacterium
	Rhizosphere	Non-fertilized	0.0622978	6.23383	-1.49349	0.310946	-4.80307	1.56254e-06	4.49897e-06	beacae5971f11fcf9dc9d8690387caeb	Bacteria	Acidobacteriota	Holophagae	Subgroup_7
	Rhizosphere	Non-fertilized	0.24766	24.7822	-1.32486	0.276332	-4.79444	1.63127e-06	4.6862e-06	1dbb29febbd0964a12917b32444d4b1c	Bacteria	Proteobacteria	Gammaproteobacteria	Burkholderiales	Nitrosomonadaceae	Ellin6067
	Rhizosphere	Non-fertilized	0.0567348	5.67717	-1.42109	0.296941	-4.78577	1.70332e-06	4.88207e-06	642965d1e77a176c48f86a3d5c0812e9	Bacteria	Armatimonadota	Fimbriimonadia	Fimbriimonadales	Fimbriimonadaceae
	Rhizosphere	Non-fertilized	0.0262834	2.63005	-1.22697	0.256419	-4.78504	1.70956e-06	4.88888e-06	c896cc9880e7f0e598a173e5c7c5b52a	Bacteria	Proteobacteria	Alphaproteobacteria
	Rhizosphere	Non-fertilized	0.0224033	2.24179	-1.3046	0.274266	-4.75671	1.96775e-06	5.60189e-06	a4ec2d22a93bba8d645a9dc698fb261a	Bacteria	Proteobacteria	Gammaproteobacteria	Burkholderiales	Oxalobacteraceae	Massilia
	Rhizosphere	Non-fertilized	0.0898764	8.99349	-1.59388	0.340557	-4.68023	2.8656e-06	8.12133e-06	aa13abecb11c212cf8255a7437b48ba0	Bacteria	Proteobacteria	Gammaproteobacteria	Burkholderiales	Comamonadaceae	Ramlibacter	uncultured_bacterium
	Rhizosphere	Non-fertilized	0.136358	13.6447	-1.43488	0.30666	-4.67907	2.88186e-06	8.14914e-06	ed46d2edd99be9ef9e968046ca61c867	Bacteria	Acidobacteriota	Acidobacteriae	Subgroup_2
	Rhizosphere	Non-fertilized	0.0483881	4.84196	-1.25446	0.268252	-4.67641	2.91937e-06	8.2368e-06	d787140dd415d9ec378c967a429b9cfe	Bacteria	Proteobacteria	Alphaproteobacteria	uncultured
	Rhizosphere	Non-fertilized	0.0571554	5.71926	-1.57237	0.336312	-4.67534	2.93466e-06	8.26148e-06	89bc43296cde92278ef920dea53de7ad	Bacteria	Acidobacteriota	Acidobacteriae	Acidobacteriales	uncultured
	Rhizosphere	Non-fertilized	0.0878862	8.79434	-1.51492	0.324148	-4.67354	2.96058e-06	8.31594e-06	50b4930f491cbf5723e0a6bb970895ef	Bacteria	Acidobacteriota	Vicinamibacteria	Subgroup_17	uncultured_bacterium
	Rhizosphere	Non-fertilized	0.0970681	9.71312	-1.35539	0.290434	-4.66678	3.05958e-06	8.57068e-06	2f2eeed8c156cab6a6775d2805392493	Bacteria	Acidobacteriota	Holophagae	Subgroup_7	uncultured_bacterium
	Rhizosphere	Non-fertilized	0.104117	10.4184	-1.24417	0.266621	-4.66643	3.06483e-06	8.57068e-06	f823e8c9450cbb5750372350fde3b379	Bacteria	Chloroflexi	OLB14	uncultured_bacterium
	Rhizosphere	Non-fertilized	0.12684	12.6922	-1.60584	0.345447	-4.64858	3.34232e-06	9.28505e-06	549b7f9b15dcc2518fd00f7cbbb94ab4	Bacteria	RCP2_54
	Rhizosphere	Non-fertilized	0.184175	18.4295	-1.65132	0.35663	-4.63033	3.6508e-06	1.01198e-05	258c27d1d0bc2bba833c701ee1073892	Bacteria	Acidobacteriota	Blastocatellia	Pyrinomonadales	Pyrinomonadaceae	RB41	uncultured_bacterium
	Rhizosphere	Non-fertilized	0.0482708	4.83022	-1.41614	0.307372	-4.60725	4.08025e-06	1.12854e-05	75cb05aa0afc5aebcdcd03d98af010d3	Bacteria	Gemmatimonadota	Gemmatimonadetes	Gemmatimonadales	Gemmatimonadaceae	uncultured	uncultured_bacterium
	Rhizosphere	Non-fertilized	0.0231969	2.3212	-1.36416	0.296747	-4.59704	4.28537e-06	1.18011e-05	4e393c1dfc3e69c1f99f3a673d716324	Bacteria	Proteobacteria	Gammaproteobacteria	Burkholderiales	Comamonadaceae	uncultured
	Rhizosphere	Non-fertilized	0.0233941	2.34093	-1.37805	0.300212	-4.59024	4.42739e-06	1.21657e-05	77513f67c4ec14540a635420cd1ddc6c	Bacteria	Desulfobacterota	Desulfuromonadia	Geobacterales	Geobacteraceae	Citrifermentans
	Rhizosphere	Non-fertilized	0.0415929	4.162	-1.49456	0.326151	-4.58241	4.59653e-06	1.26031e-05	1afc3578e2ef3f53e281cee6615a3caf	Bacteria	Myxococcota	Polyangia	Polyangiales	BIrii41
	Rhizosphere	Non-fertilized	0.0363459	3.63696	-1.1458	0.252735	-4.53361	5.79839e-06	1.57956e-05	a6b73998f3ac85fad2a1d771c45475fe	Bacteria	Latescibacterota	uncultured_bacterium
[truncated: 1,193 more rows]

## Sheet: Data S4
	Data used for Figure 3A-D. Culture-independent 16S rRNA gene ASVs that were tested by DeSeq2 to determine ASVs enriched in diploid, tetraploid, and hexaploid wheats grown in soils with or without the addition of fertilizer. Tests were performed separately for each group: (1) non-fertilized rhizosphere, (2) non-fertilized rhizoplane, (3) fertilized rhizosphere, (4) fertilized rhizoplane.
[truncated: 1,390 more rows]

[truncated: 2 more sheets: Data S5, Data S6]
